# Supplementary material for: Heat flows enrich prebiotic building blocks and enhance their reactivity
Source: Nature. 2024 Apr 3;628(8006):110–6. doi: 10.1038/s41586-024-07193-7 (PMC10990939; doi:10.1038/s41586-024-07193-7)
Supplement: Supplementary file 4 — Source Data Fig. 2 [file 41586_2024_7193_MOESM4_ESM.xlsx]

## Sheet: 2a
left part
	values		errors
	2AO	2AI	2AO	2AI
top	0.379	0.167667	0.0537308	0.0649333
II	0.702333	0.434	0.0988551	0.14206
III	1.08167	0.968	0.120592	0.170165
bot	1.83633	2.43033	0.0944793	0.190799
right part
	2AO	2AT	2AI
2AO	0	15	142
2AT	8.2	0	118
2AI	32	23	0

## Sheet: 2b
	G	S	N	Q	Y	A	H	K	T	C	R	D	E	M	W	P	V	F	L	I
G	0	18	22	25	28	63	66	90	79	92	96	110	149	141	216	168	177	187	266	315
S	12	0	2.7	5.2	8.1	37	39	60	51	62	65	77	109	102	165	125	132	141	207	247
N	11	-0.1	0	2.4	5.2	34	36	56	47	57	60	72	103	97	158	119	125	134	197	236
Q	13	0.8	0.9	0	2.8	30	32	52	43	53	56	68	98	92	152	113	119	128	190	227
Y	15	2.8	3	2.1	0	27	29	48	39	49	52	63	93	88	146	108	114	122	183	220
A	30	16	17	15	14	0	1.3	17	9.5	17	19	28	51	47	92	63	68	74	120	149
H	33	19	19	18	17	2.3	0	15	8	16	18	26	49	45	89	60	65	70	116	144
K	36	21	22	20	19	4.2	1.9	0	-5.9	0.9	2.6	10	30	26	64	40	44	49	89	113
T	36	22	22	21	19	4.5	2.2	0.4	0	7.3	8.9	17	38	34	75	48	53	58	100	125
C	38	24	24	23	21	6.2	3.8	1.9	1.6	0	1.5	9.1	28	25	63	38	43	47	86	110
R	44	29	29	28	26	11	8.1	6.2	5.8	4.2	0	7.4	26	23	61	36	40	44	83	106
D	44	29	29	28	26	11	8.3	6.3	5.9	4.3	0.1	0	17	15	50	27	30	34	70	92
E	52	36	36	35	33	16	14	12	11	9.6	5.3	5.1	0	-2.3	27	8	11	14	44	62
M	52	36	36	35	33	17	14	12	12	10	5.6	5.5	0.4	0	30	11	16	18	49	68
W	61	44	44	43	41	24	21	19	18	16	12	12	6.3	5.8	0	-14.401	-11.106	-9.3	14	29
P	61	44	44	42	41	23	21	18	18	16	11	11	5.9	5.5	-0.2	0	3.3	5.9	34	51
V	63	46	46	44	43	25	22	20	19	17	13	13	7.1	6.7	1	1.1	0	3.3	31	47
F	65	48	48	46	45	27	24	22	21	19	15	14	8.9	8.5	2.6	2.9	1.8	0	26	42
L	76	57	57	55	54	34	31	29	28	26	21	21	15	15	8.7	8.9	7.7	5.9	0	12
I	81	62	61	60	58	38	35	33	32	30	25	25	19	18	12	12	11	9	3	0
