# Supplementary material for: Heat flows enrich prebiotic building blocks and enhance their reactivity
Source: Nature. 2024 Apr 3;628(8006):110–6. doi: 10.1038/s41586-024-07193-7 (PMC10990939; doi:10.1038/s41586-024-07193-7)
Supplement: Supplementary file 5 — Source Data Fig. 3 [file 41586_2024_7193_MOESM5_ESM.xlsx]

## Sheet: 3a
	G	A	U	T	C
G	0	1.6	12	48	49
A	1	0	10	45	47
U	8.6	7.5	0	32	33
T	31	30	21	0	0.9
C	32	30	21	0.4	0

## Sheet: 3b
	Adenosine	5'AMP	3'AMP	2'AMP	2'3'AMP	3'5'AMP
Adenosine	0	39	41	50	63	64
5'AMP	43	0	1.4	7.3	17	18
3'AMP	43	0.1	0	5.8	15	16
2'AMP	49	4.1	4.1	0	8.9	9.8
2'3'AMP	61	13	13	8.6	0	0.8
3'5'AMP	62	14	14	9.2	0.6	0

## Sheet: 3c
	Guanosine	Adenosine	Uridine	Cytidine
Guanosine	0	1.4	6.4	21
Adenosine	0.2	0	4.9	19
Uridine	3.4	3.2	0	13
Cytidine	11	11	7.2	0

## Sheet: 3d
	5'AMP	5'UMP	5'GMP	5'CMP
5'AMP	0	0.8	11	14
5'UMP	1.9	0	9.9	14
5'GMP	3.7	1.8	0	3.3
5'CMP	6.2	4.2	2.3	0

## Sheet: 3e
	dAMP	dGMP	dCMP	dTMP
dAMP	0	5.7	21	22
dGMP	1.3	0	14	15
dCMP	5.4	4	0	1.1
dTMP	6.1	4.7	0.6	0
