# Supplementary material for: Heat flows enrich prebiotic building blocks and enhance their reactivity
Source: Nature. 2024 Apr 3;628(8006):110–6. doi: 10.1038/s41586-024-07193-7 (PMC10990939; doi:10.1038/s41586-024-07193-7)
Supplement: Supplementary file 6 — Source Data Fig. 4 [file 41586_2024_7193_MOESM6_ESM.xlsx]

## Sheet: Fig4b
[I]_rel	[N]_rel		[I]_rel	[F]_rel
0.0743541	0.871452		0.0743541	0.164111
0.212592	0.949412		0.212592	0.370605
0.48034	1.22726		0.48034	0.661385
0.546926	1.1053		0.546926	0.70377
0.0683134	0.958272		0.0683134	0.172991
0.121054	0.923538		0.121054	0.273479
0.455475	0.995235		0.455475	0.771121
2.01616	0.846214		2.01616	2.2567
0.985015	0.691834		0.985015	1.08837
1.75671	0.907466		1.75671	1.65237
2.37745	1.1481		2.37745	2.04338
4.67822	1.27465		4.67822	3.2278
0.0305943	0.732187		0.0305943	0.0850667
0.114179	0.742109		0.114179	0.207854
0.398769	1.09669		0.398769	0.583762
0.689004	0.92384		0.689004	0.768233
0.0618758	0.654441		0.0618758	0.112373
0.100424	0.848956		0.100424	0.187869
0.13767	0.632906		0.13767	0.221031
0.938174	1.09616		0.938174	1.05084
0.977527	1.21698		0.977527	1.22769
2.0406	1.65965		2.0406	2.29619
2.93098	1.44528		2.93098	2.80545
5.40673	1.28422		5.40673	4.00799
0.0470406	1.04215		0.0470406	0.147546
0.168444	0.824413		0.168444	0.324197
0.305334	0.650421		0.305334	0.41402
0.497143	0.709121		0.497143	0.630867
0.0963956	1.06976		0.0963956	0.191406
0.146211	1.04845		0.146211	0.257681
0.385318	1.37023		0.385318	0.596507
1.07558	1.27772		1.07558	1.23151
1.09859	0.958002		1.09859	1.25247
2.80902	0.694056		2.80902	2.06311
2.65418	1.34261		2.65418	2.59154
4.68489	1.52382		4.68489	3.93817

## Sheet: Fig4c
[I]_rel	[N]_rel		[I]_rel	[F]_rel	dT (K)
0.282334	0.764188		0.282334	0.370805	10
0.130833	0.793114		0.130833	0.251581	10
0.55949	0.764395		0.55949	0.624028	10
0.609192	1.04462		0.609192	0.736998	10
0.127351	0.753919		0.127351	0.212578	10
0.411707	0.999608		0.411707	0.568993	10
0.567982	0.758194		0.567982	0.674776	10
2.67316	1.56303		2.67316	2.50821	10
2.07158	1.38444		2.07158	1.96046	10
2.07383	1.31784		2.07383	1.87512	10
1.88311	1.22497		1.88311	1.71807	10
2.20541	1.04991		2.20541	1.82933	10
0.49326	0.861658		0.49326	0.592038	10
0.454728	0.708049		0.454728	0.525718	10
0.835819	1.10471		0.835819	0.915789	10
0.791383	0.910831		0.791383	0.837552	10
0.404575	0.930916		0.404575	0.523412	10
0.334972	0.711766		0.334972	0.431939	10
0.604127	0.993207		0.604127	0.743307	10
0.903174	0.924969		0.903174	0.92696	10
1.15298	1.08705		1.15298	1.17026	10
2.11357	1.47799		2.11357	1.98281	10
2.08547	1.35938		2.08547	1.89972	10
2.76632	1.20321		2.76632	2.19556	10
0.15846	1.09381		0.15846	0.276407	10
0.362625	0.745506		0.362625	0.48441	10
0.583181	0.848897		0.583181	0.699519	10
0.818148	0.903872		0.818148	0.9309	10
0.26634	0.703401		0.26634	0.354141	10
0.483941	0.887275		0.483941	0.580979	10
0.786643	1.0777		0.786643	0.885455	10
1.16671	0.796221		1.16671	1.05917	10
1.21255	1.06589		1.21255	1.23211	10
1.98507	1.33693		1.98507	1.8799	10
2.30414	1.35811		2.30414	2.07119	10
3.2434	1.45161		3.2434	2.6076	10
0.0743541	0.871452		0.0743541	0.164111	16
0.212592	0.949412		0.212592	0.370605	16
0.48034	1.22726		0.48034	0.661385	16
0.546926	1.1053		0.546926	0.70377	16
0.0683134	0.958272		0.0683134	0.172991	16
0.121054	0.923538		0.121054	0.273479	16
0.455475	0.995235		0.455475	0.771121	16
2.01616	0.846214		2.01616	2.2567	16
0.985015	0.691834		0.985015	1.08837	16
1.75671	0.907466		1.75671	1.65237	16
2.37745	1.1481		2.37745	2.04338	16
4.67822	1.27465		4.67822	3.2278	16
0.0305943	0.732187		0.0305943	0.0850667	16
0.114179	0.742109		0.114179	0.207854	16
0.398769	1.09669		0.398769	0.583762	16
0.689004	0.92384		0.689004	0.768233	16
0.0618758	0.654441		0.0618758	0.112373	16
0.100424	0.848956		0.100424	0.187869	16
0.13767	0.632906		0.13767	0.221031	16
0.938174	1.09616		0.938174	1.05084	16
0.977527	1.21698		0.977527	1.22769	16
2.0406	1.65965		2.0406	2.29619	16
2.93098	1.44528		2.93098	2.80545	16
5.40673	1.28422		5.40673	4.00799	16
0.0470406	1.04215		0.0470406	0.147546	16
0.168444	0.824413		0.168444	0.324197	16
0.305334	0.650421		0.305334	0.41402	16
0.497143	0.709121		0.497143	0.630867	16
0.0963956	1.06976		0.0963956	0.191406	16
0.146211	1.04845		0.146211	0.257681	16
0.385318	1.37023		0.385318	0.596507	16
1.07558	1.27772		1.07558	1.23151	16
1.09859	0.958002		1.09859	1.25247	16
2.80902	0.694056		2.80902	2.06311	16
2.65418	1.34261		2.65418	2.59154	16
4.68489	1.52382		4.68489	3.93817	16
1.31802	1.18068		1.31802	1.14962	0
0.771355	0.834278		0.771355	0.858795	0
0.907795	0.909154		0.907795	0.908355	0
0.928965	1.00089		0.928965	1.00944	0
0.973025	1.02424		0.973025	1.0305	0
0.994699	0.971632		0.994699	0.960036	0
0.941643	1.00594		0.941643	1.04594	0
1.10157	1.08631		1.10157	1.07509	0
1.01834	1.00744		1.01834	0.999731	0
1.0293	0.976483		1.0293	0.941373	0
1.02209	1.02678		1.02209	1.05156	0
1.04194	1.02568		1.04194	1.01826	0
1.02984	1.01758		1.02984	1.0198	0
1.04579	1.03216		1.04579	1.03266	0
0.977719	0.978151		0.977719	0.965319	0
0.950565	0.960473		0.950565	0.942104	0
1.01377	1.01046		1.01377	1.01923	0
1.05267	1.0466		1.05267	1.02928	0
1.06556	1.08037		1.06556	1.09854	0
0.805135	0.861705		0.805135	0.887944	0
1.00908	0.993799		1.00908	0.991865	0
0.97337	1.00264		0.97337	0.991681	0
1.02326	0.979942		1.02326	1.01159	0
1.05066	1.04378		1.05066	1.03646	0
1.3098	1.27174		1.3098	1.27086	0
0.9462	0.930838		0.9462	0.92573	0
0.856365	0.908562		0.856365	0.90509	0
0.809893	0.883655		0.809893	0.878302	0
0.864497	0.914353		0.864497	0.912925	0
0.871266	0.880773		0.871266	0.867914	0
0.962668	0.945624		0.962668	0.952317	0
0.987801	0.942417		0.987801	0.988059	0
1.04203	1.01713		1.04203	1.01121	0
1.13151	1.09712		1.13151	1.10213	0
1.09518	1.06785		1.09518	1.06851	0
1.17411	1.14337		1.17411	1.13016	0

## Sheet: Fig4e
[I]_rel	[N]_rel
4.9175e-09	0.000561329
8.31634e-08	0.00412432
2.40587e-07	0.00268999
4.76509e-06	0.00739605
9.51211e-06	0.0131563
5.63656e-05	0.0231488
8.73138e-05	0.0355201
9.30816e-05	0.19042
0.000155016	0.0931605
0.000239047	0.0462996
0.00024097	0.0588966
0.000333776	0.106049
0.000408975	0.0666038
0.00066175	0.28205
0.000829652	0.0942123
0.00140415	0.0783927
0.00231893	0.441598
0.00256944	0.385981
0.00294216	0.785723
0.00322126	0.463279
0.00340874	0.590231
0.00340874	0.590231
0.00380049	0.342162
0.00392879	0.129285
0.004212	0.136714
0.00454359	1.14806
0.00464776	0.251644
0.00498146	0.203007
0.00600771	0.209338
0.0064307	0.289281
0.00743519	0.673584
0.00954666	0.353946
0.0110368	0.715783
0.0122633	0.265426
0.0126252	0.549007
0.014082	0.370062
0.0160915	0.381448
0.0163711	0.502467
0.0200603	0.25227
0.0219053	0.192959
0.0251061	0.216731
0.0253656	0.465384
0.0264825	1.02189
0.0277979	0.282341
0.032558	0.439843
0.0340238	0.390492
0.0350152	0.426588
0.0359222	0.370233
0.0364894	0.278174
0.0439524	1.80919
0.0453765	1.85573
0.0481633	0.376589
0.0499316	0.402551
0.0541567	0.511423
0.0576934	0.337059
0.0658575	0.300797
0.0761516	0.369719
0.0822573	0.78658
0.087238	1.06213
0.0887609	0.629494
0.0979582	0.550749
0.0983625	3.29586
0.0987653	0.374713
0.105591	1.4726
0.106117	0.998071
0.108294	0.68273
0.10832	10.2307
0.108465	1.87883
0.110529	0.72463
0.112879	0.614702
0.114613	0.374435
0.119333	0.744117
0.12202	0.577536
0.125953	1.01278
0.126924	0.804529
0.128612	0.455362
0.12917	0.506983
0.136579	0.524662
0.137121	0.501709
0.137619	0.507661
0.138351	1.07356
0.138873	1.53756
0.139593	0.53362
0.14674	0.509492
0.146845	2.03701
0.149238	0.749174
0.149634	0.95125
0.151546	1.21282
0.152507	0.601253
0.153371	0.827812
0.154201	0.525365
0.154504	1.4186
0.155508	0.822987
0.159673	1.39409
0.160503	0.504193
0.161062	2.5465
0.161062	2.5465
0.161232	0.499508
0.161743	0.6895
0.163164	0.511289
0.164148	0.50036
0.166651	3.535
0.166651	3.535
0.16788	14.9924
0.169738	0.649448
0.171766	0.512196
0.172363	0.799009
0.174343	1.54512
0.176876	0.742416
0.177642	0.782309
0.177927	0.474796
0.178491	0.587294
0.180249	2.24127
0.187712	2.39837
0.187817	0.661899
0.188127	3.53758
0.188127	3.53758
0.194943	0.993088
0.195065	0.588025
0.195776	0.487546
0.196804	0.499031
0.199173	0.578439
0.200173	0.732491
0.201526	0.897566
0.202103	1.10476
0.206059	0.52253
0.213219	1.38225
0.214542	2.81775
0.214542	2.81775
0.219641	3.33859
0.222753	1.1054
0.230445	0.58954
0.238838	0.755532
0.246512	0.79452
0.251545	0.732699
0.259154	1.14821
0.264689	0.581407
0.264861	0.945743
0.270729	1.58334
0.271692	0.59521
0.27303	0.639871
0.276117	1.11009
0.276655	0.676822
0.277025	0.799402
0.277751	0.703332
0.278329	0.607497
0.278676	1.05872
0.278803	0.575696
0.280456	0.828301
0.28948	1.55242
0.295409	0.631973
0.298927	1.59587
0.305837	1.17507
0.308026	0.914416
0.308976	0.634774
0.313121	0.813963
0.31353	0.763731
0.322438	0.635084
0.323991	0.640866
0.327995	0.800539
0.3316	3.12158
0.334047	0.887606
0.342427	8.85279
0.342598	0.723395
0.343752	4.00636
0.343752	4.00636
0.344893	0.630041
0.348172	0.823102
0.348185	0.6381
0.350846	1.03992
0.354261	1.08072
0.354329	1.53011
0.356116	0.773148
0.35888	0.680419
0.364475	0.67772
0.36715	0.759136
0.369196	4.73888
0.369196	4.73888
0.374413	1.06569
0.378099	1.59089
0.378881	0.674074
0.383472	0.700901
0.385122	0.703155
0.387582	0.698054
0.393016	0.686698
0.395585	0.823855
0.396609	1.13909
0.396881	1.01397
0.397592	0.797157
0.398533	0.80934
0.398923	0.769797
0.40029	0.730423
0.403098	4.06957
0.405777	3.36101
0.412591	0.793903
0.416913	0.742531
0.418542	0.732294
0.420339	0.696819
0.425014	1.71529
0.429634	1.98439
0.433417	1.11296
0.436172	1.32716
0.438986	0.722259
0.439222	0.793317
0.445716	1.17291
0.446713	0.854415
0.452697	1.05045
0.452712	0.853939
0.46458	1.16886
0.468109	2.64306
0.46841	8.89503
0.470723	4.60608
0.472948	0.754155
0.473691	2.05415
0.47406	3.09806
0.477237	0.768362
0.478949	0.719459
0.479051	0.823702
0.48675	1.30222
0.487924	1.31896
0.490755	4.13539
0.492412	0.902233
0.496646	0.753987
0.500272	4.44169
0.505937	0.743513
0.50717	0.939126
0.508628	0.709323
0.5108	0.757439
0.51221	0.800344
0.514848	0.916862
0.515688	0.78906
0.515833	1.91561
0.523591	0.929487
0.528895	4.14214
0.532055	0.753361
0.5337	0.79686
0.533843	0.889089
0.534664	0.831937
0.53639	0.778879
0.540949	0.781387
0.542084	0.827991
0.547221	0.786736
0.547254	1.70707
0.551624	0.775492
0.556924	0.94559
0.55944	0.900739
0.572612	0.848163
0.573951	0.800649
0.574771	0.888849
0.577081	0.962873
0.577175	0.984157
0.58018	1.26977
0.588	0.869771
0.588223	1.3976
0.590695	0.8638
0.591931	1.44881
0.592279	0.819319
0.595198	3.53592
0.595525	1.29662
0.59567	0.82263
0.60041	0.955083
0.601088	0.983297
0.608087	0.859708
0.610465	0.9677
0.613604	1.03154
0.614623	0.94874
0.619522	0.824631
0.620463	1.02483
0.622658	2.35178
0.624378	0.858675
0.626431	1.268
0.630239	0.88981
0.636077	0.922637
0.642907	0.805501
0.644511	0.922883
0.646348	0.889563
0.647655	0.897859
0.648588	0.862072
0.650012	0.929337
0.65246	0.998449
0.654422	0.88142
0.654445	1.0254
0.655033	0.826252
0.666881	0.870129
0.668966	0.945795
0.669497	0.946674
0.671688	0.84644
0.674143	0.991087
0.675182	1.04034
0.677432	1.09722
0.677764	0.920628
0.679526	0.90872
0.680005	0.961924
0.684712	1.01124
0.685403	1.06571
0.68598	0.897832
0.686004	0.921988
0.695309	0.994233
0.700631	0.854612
0.70441	1.59694
0.706499	0.855427
0.714052	0.905985
0.716272	0.983117
0.718667	0.885056
0.71941	1.61112
0.721696	0.888453
0.721992	1.01342
0.726263	1.25896
0.731112	1.87057
0.73177	1.1971
0.73184	1.63741
0.733615	0.959459
0.736119	0.884284
0.737881	0.88956
0.739224	0.939157
0.744119	1.11328
0.750617	0.969571
0.755779	1.54197
0.762228	0.882474
0.767316	0.950418
0.771139	1.08172
0.77445	0.960888
0.776746	0.983485
0.778514	1.21244
0.779357	0.92862
0.780148	0.996661
0.783481	0.911795
0.784691	1.47313
0.78504	0.968735
0.788951	0.91728
0.791543	0.93614
0.793438	0.893103
0.79898	0.916815
0.799285	0.938427
0.80346	0.91006
0.806754	1.07861
0.807238	1.06918
0.807263	1.79376
0.809288	0.934866
0.810904	0.920629
0.813192	1.60986
0.813651	0.923728
0.816987	1.18107
0.818247	0.934227
0.834905	1.7717
0.835728	0.974767
0.837071	0.959733
0.839042	1.16106
0.843787	0.927937
0.844688	1.08499
0.84977	0.951604
0.853712	0.972603
0.853743	0.986496
0.854139	1.00542
0.85421	0.970821
0.854939	0.984945
0.856558	1.18061
0.859501	0.995455
0.860021	1.26216
0.860801	1.11097
0.86305	0.965372
0.865187	0.973871
0.867297	1.77229
0.868967	1.15191
0.871798	1.22565
0.873489	1.25992
0.875218	0.968136
0.875974	1.0217
0.876737	1.09627
0.877125	1.7683
0.879528	0.972249
0.8798	0.99038
0.885089	1.88941
0.887262	0.968397
0.889914	1.03234
0.890535	1.11376
0.890676	1.11037
0.893662	1.01097
0.894054	1.32108
0.8948	1.13181
0.894958	0.953729
0.895861	0.991801
0.896355	1.05456
0.896819	0.990433
0.897369	1.11243
0.8979	1.0725
0.898759	0.941756
0.900512	1.00463
0.901922	0.965764
0.901938	1.03101
0.901988	0.988873
0.904136	1.6791
0.904573	1.18786
0.906235	1.00508
0.912533	1.00545
0.914051	1.01129
0.914701	3.30326
0.914701	3.30326
0.914701	3.30326
0.914701	3.30326
0.914701	3.30326
0.915551	1.25457
0.915847	1.37562
0.915871	1.18541
0.915965	0.998464
0.916729	0.985702
0.917799	0.966007
0.918197	1.10386
0.918917	1.38868
0.919185	2.13261
0.920422	0.978384
0.921825	1.58441
0.924727	0.987115
0.926848	0.999511
0.926881	4.329
0.927674	0.986031
0.92768	1.45669
0.928399	0.977595
0.931694	1.08986
0.933456	1.2335
0.934674	1.02176
0.935028	0.965485
0.93704	1.04165
0.940602	1.01014
0.942346	9.94873
0.942618	0.995352
0.942702	1.01761
0.94418	0.979262
0.944792	3.76554
0.945863	0.9897
0.947201	0.895398
0.948243	1.01068
0.949215	0.931158
0.949356	1.03109
0.949767	1.65442
0.951789	1.22893
0.952737	1.19462
0.953139	1.02961
0.953548	0.992134
0.954407	1.08434
0.954428	1.00849
0.954889	1.01086
0.957142	1.01002
0.95726	1.036
0.958018	1.00663
0.959507	1.04712
0.959571	1.98517
0.959947	0.985658
0.960478	1.02405
0.961996	1.00589
0.962251	1.05352
0.962289	1.15385
0.962391	0.969549
0.964064	0.998921
0.968519	0.998353
0.969453	1.01691
0.969756	1.06139
0.972435	1.62172
0.975547	1.00788
0.976221	1.00959
0.976385	1.06501
0.976953	1.01692
0.977049	1.48279
0.977857	1.00494
0.978017	1.10179
0.978111	1.00913
0.979593	1.32823
0.980021	1.02501
0.980737	1.17679
0.980941	1.17081
0.981203	1.03514
0.981988	2.24071
0.982703	1.02009
0.985521	1.29066
0.988768	1.01439
0.989188	1.01418
0.989742	0.998715
0.991767	1.01735
0.992355	1.01962
0.993809	1.14134
0.994577	1.01574
0.994801	1.21937
0.995012	0.998939
0.995542	1.04565
0.995769	1.00493
0.997257	1.01541
0.997782	1.01554
0.998316	1.09179
1.00018	1.02388
1.00067	1.18354
1.00081	1.05785
1.00084	1.5306
1.0032	1.03085
1.00409	1.03714
1.00428	1.03248
1.00503	1.16439
1.00517	1.03521
1.00631	2.64096
1.00744	1.02511
1.00984	1.03071
1.00999	1.01815
1.01059	1.01122
1.01153	1.026
1.01247	1.03142
1.01252	1.20895
1.01401	1.22355
1.01439	1.66108
1.01485	1.00076
1.01524	1.02417
1.01588	1.03039
1.01777	1.13282
1.01884	1.02844
1.01933	1.05139
1.01992	1.27323
1.0206	1.04407
1.02071	1.57066
1.02155	1.05276
1.02526	1.16571
1.02581	1.02231
1.02782	1.2214
1.02895	1.01641
1.03068	1.22431
1.0312	1.26373
1.03168	1.00253
1.0317	0.975292
1.03171	1.02566
1.03236	1.29876
1.03336	1.53253
1.03388	1.02206
1.03578	1.07626
1.03655	1.08943
1.03673	1.06295
1.03724	1.1216
1.03745	1.03009
1.03904	1.26088
1.04062	1.03263
1.04063	1.07257
1.04189	1.04907
1.04296	1.08863
1.04364	1.73431
1.04539	1.04729
1.04541	1.05075
1.04541	1.18674
1.04595	1.02491
1.04733	1.06758
1.04736	1.0085
1.04978	1.22569
1.05099	1.0389
1.05137	1.089
1.05421	1.07876
1.05541	1.04896
1.05551	1.03146
1.05711	1.10545
1.05771	1.04962
1.05791	2.24834
1.0598	1.05754
1.06149	1.09856
1.06305	1.05397
1.06364	1.03365
1.06477	1.06567
1.06587	1.05152
1.06758	1.06605
1.0676	1.04026
1.06806	1.04116
1.06846	1.05994
1.06865	1.03389
1.06916	1.08197
1.0696	1.06737
1.07048	1.23503
1.07266	1.07214
1.07331	1.04896
1.07426	1.01108
1.07435	1.08558
1.07633	1.05951
1.07703	1.81963
1.07781	1.05498
1.0789	1.19314
1.08136	1.0468
1.08193	1.04722
1.08244	1.07174
1.08271	1.08585
1.08315	1.04859
1.08367	1.03796
1.08477	1.03781
1.08637	2.78092
1.08695	1.30757
1.08761	1.11147
1.08809	1.08807
1.08909	1.03599
1.08919	1.0532
1.08935	1.99048
1.09028	1.41603
1.09056	1.09718
1.09082	1.04818
1.091	1.04826
1.0917	1.71572
1.09196	1.06578
1.09218	1.13077
1.09312	1.0718
1.09627	1.04247
1.09628	1.04702
1.0964	1.06439
1.09712	1.09156
1.09803	1.05401
1.09819	1.05882
1.09835	1.04962
1.09895	1.0633
1.10074	1.04069
1.10193	1.08566
1.10222	1.05158
1.10282	1.14886
1.10282	1.08022
1.10329	1.06722
1.10333	1.06641
1.10461	1.09039
1.10602	3.82655
1.10655	1.07943
1.10671	1.19733
1.10753	1.07352
1.10762	1.13084
1.10802	1.06189
1.10814	1.06462
1.10887	1.06216
1.1091	1.19691
1.11095	1.06494
1.11149	1.10791
1.11319	1.21289
1.11473	5.95509
1.11934	1.78279
1.12397	1.05594
1.12415	1.08311
1.12417	1.06937
1.12423	1.08679
1.12506	1.47089
1.12522	1.27792
1.12585	1.10098
1.12623	1.05515
1.12639	1.06209
1.1264	3.47043
1.12742	1.06218
1.12745	1.11284
1.12783	1.07625
1.12853	1.11784
1.1302	1.35498
1.13062	1.20161
1.13249	1.07646
1.13249	1.06733
1.13286	1.09013
1.13333	1.20981
1.13403	1.09743
1.13408	1.12112
1.13462	1.06571
1.1352	1.10057
1.13651	1.0652
1.13659	1.06481
1.13789	1.07191
1.13889	1.10858
1.1391	1.08468
1.13949	1.07325
1.14032	1.14709
1.14089	1.07301
1.14175	1.07632
1.14217	1.08711
1.14249	1.056
1.1429	1.09492
1.14443	1.09326
1.14496	1.08495
1.14544	1.08584
1.14595	1.10077
1.14597	1.09545
1.14617	2.45678
1.14622	1.11611
1.14693	1.34475
1.14694	1.19198
1.14719	1.11536
1.14738	1.35748
1.14756	1.07711
1.14786	1.10916
1.14813	1.10328
1.14908	1.08784
1.1492	1.06799
1.14967	1.17574
1.14978	1.09218
1.15046	1.0704
1.15079	1.11457
1.15168	1.07516
1.15171	1.52275
1.15193	1.0562
1.15195	1.10164
1.15517	1.07394
1.15524	1.16277
1.15655	1.10672
1.15866	1.21257
1.15923	1.62816
1.15945	1.14862
1.15983	1.07595
1.15983	1.04051
1.16095	1.08448
1.16183	1.08374
1.16288	1.07876
1.16395	1.18982
1.16447	1.48299
1.16511	1.11519
1.16552	1.08516
1.16577	1.1506
1.16686	1.07043
1.16906	1.19245
1.16932	1.28531
1.17029	1.10713
1.17045	1.08686
1.17072	1.08323
1.17131	1.08656
1.1718	1.39641
1.17187	4.12536
1.17252	1.10243
1.17325	1.08153
1.17358	1.10044
1.17368	1.27237
1.1746	1.08439
1.17466	1.28333
1.17503	1.11956
1.17519	1.10807
1.17573	2.24808
1.17648	1.07808
1.17749	1.09851
1.17752	1.39006
1.17767	1.07027
1.17877	1.10912
1.1813	1.36576
1.18198	1.12457
1.18252	1.09411
1.18435	1.16133
1.18549	1.07908
1.18711	1.11839
1.18719	1.10374
1.18866	1.09968
1.1887	1.1148
1.19148	1.11319
1.19214	1.10073
1.19257	1.20824
1.19368	1.09086
1.19408	1.12558
1.1942	1.85573
1.19431	1.4082
1.19494	1.37895
1.19651	1.10752
1.19763	1.08958
1.19845	1.09833
1.19991	1.16801
1.20158	1.1106
1.2019	1.20899
1.20191	2.5496
1.20218	1.09618
1.20263	1.2182
1.20268	1.12013
1.20348	1.08835
1.20535	1.17798
1.20596	1.10177
1.206	3.43457
1.20607	1.09584
1.20646	2.56992
1.20853	1.10277
1.20866	1.08567
1.21055	1.10768
1.21068	1.21272
1.21104	1.16257
1.21451	1.52448
1.21535	1.09393
1.2154	1.11311
1.2158	1.10333
1.21589	1.12804
1.21821	1.38019
1.2185	1.14035
1.22025	2.12343
1.22096	1.11653
1.22098	1.16568
1.22279	1.09974
1.22328	1.1847
1.22329	1.13319
1.2238	1.12757
1.226	1.12374
1.22731	1.09688
1.22786	1.13282
1.22838	1.10294
1.22839	1.16
1.22907	1.119
1.22945	1.11796
1.23024	1.10996
1.2305	1.12263
1.23134	1.10843
1.2327	1.11751
1.23304	1.11463
1.23395	1.14382
1.23428	1.11303
1.23452	1.10601
1.23504	1.10513
1.23548	1.12758
1.23561	1.12463
1.23594	3.04427
1.23617	1.13084
1.2365	3.3036
1.23708	1.12319
1.23891	1.12604
1.2392	1.10998
1.24031	1.1018
1.24087	1.52
1.24097	1.12409
1.2423	1.17327
1.24261	1.13743
1.2442	1.31913
1.24484	1.12189
1.24569	1.11738
1.24592	1.13619
1.24702	1.20479
1.24733	1.67872
1.24798	1.31633
1.24805	1.4879
1.24861	1.10445
1.24878	1.14383
1.24917	1.17745
1.2492	1.11563
1.24942	1.13616
1.24943	1.21358
1.25006	1.11067
1.25013	1.23741
1.2516	2.42911
1.25249	1.16339
1.25413	1.10321
1.25424	1.13153
1.25472	1.12068
1.25558	1.18941
1.25588	1.12664
1.25888	1.1708
1.26	1.14437
1.26002	1.11851
1.26046	1.24766
1.26156	1.10901
1.26191	1.29358
1.2623	1.10984
1.26272	1.31366
1.26279	1.18141
1.26297	1.14085
1.26328	1.16799
1.26366	1.47365
1.26564	1.12522
1.26569	1.12215
1.26696	1.21575
1.26721	1.11867
1.26883	1.12239
1.27041	1.11818
1.27052	1.31987
1.2711	1.13745
1.2716	1.10227
1.27216	1.13035
1.27272	1.12432
1.2735	1.1653
1.27351	1.13173
1.27425	1.19125
1.27488	1.12607
1.27582	1.13755
1.27676	1.15698
1.27734	1.19103
1.27756	1.13157
1.27789	1.15873
1.27816	1.12808
1.27964	1.15058
1.28003	1.13707
1.28145	1.13374
1.28197	1.14424
1.28216	1.4192
1.28225	1.11978
1.28279	1.14094
1.28369	1.18633
1.28455	1.14494
1.28536	1.14157
1.28577	1.51631
1.2866	1.13682
1.28662	1.12719
1.28704	1.14962
1.28751	1.18972
1.28829	1.2014
1.28857	1.12818
1.28868	2.12297
1.2898	1.22152
1.29063	1.13831
1.29095	1.16289
1.29121	1.12316
1.29166	1.14758
1.29202	1.22546
1.29249	1.27647
1.29538	1.15032
1.29582	1.15645
1.29583	1.17815
1.29691	1.15063
1.29738	1.16315
1.29742	1.15153
1.29769	1.14459
1.29869	1.15521
1.29871	1.20401
1.29884	1.33753
1.29968	1.19894
1.30043	1.14787
1.30052	1.14686
1.30094	1.19155
1.30208	1.16432
1.3021	1.26658
1.30239	1.14372
1.30241	1.14769
1.30286	1.17053
1.30399	1.40836
1.30437	1.14581
1.30459	1.09686
1.30484	1.11712
1.30572	1.13895
1.30599	1.1566
1.30641	1.12074
1.30705	1.1709
1.30749	1.15814
1.30752	1.48407
1.30794	1.13483
1.30842	1.13705
1.30903	1.12553
1.3114	1.15411
1.31143	1.12079
1.3116	1.19585
1.3118	1.13234
1.3123	1.23872
1.31393	1.13609
1.31473	1.14101
1.31489	1.15514
1.31501	1.23874
1.31606	1.1588
1.31623	1.43022
1.31698	8.54137
1.31769	1.4005
1.31775	1.13864
1.3181	1.16661
1.31959	1.15419
1.32096	1.21312
1.32101	1.14844
1.32141	1.15409
1.32161	1.14139
1.32194	1.14625
1.32214	1.14576
1.32319	1.18
1.32357	1.16507
1.324	1.15443
1.32449	1.14391
1.32464	1.14561
1.32618	1.17485
1.32626	1.15366
1.32632	1.17661
1.32647	1.14665
1.32674	1.17915
1.32677	1.13078
1.32692	1.13899
1.32736	1.16727
1.3274	1.17452
1.32788	1.15811
1.3281	1.12888
1.32824	1.16312
1.32838	1.15776
1.32863	1.13792
1.32901	1.35295
1.32929	1.14528
1.32947	1.21042
1.33005	1.14986
1.33006	1.15856
1.33044	1.15295
1.33091	1.1555
1.3311	1.68437
1.33135	1.14318
1.33184	1.16723
1.33185	1.16921
1.33318	1.16237
1.3338	1.18089
1.33394	1.16587
1.33415	1.19442
1.33424	1.14767
1.33448	1.13322
1.33532	1.15011
1.33673	1.15296
1.33714	1.47603
1.33793	1.1565
1.33881	1.1411
1.33905	1.32
1.3395	1.18756
1.33993	1.14025
1.34025	1.13644
1.3406	1.13103
1.34094	1.16983
1.34161	1.20382
1.34234	1.16489
1.34256	1.18001
1.34323	1.17277
1.34375	1.16378
1.34387	1.53497
1.3442	1.16059
1.34422	1.61912
1.34426	1.17441
1.34431	1.13016
1.34442	1.20137
1.34517	1.18087
1.34605	1.18949
1.34651	1.23994
1.3469	1.16026
1.34714	1.16466
1.34721	1.14746
1.34731	1.11317
1.3481	1.154
1.34904	1.19624
1.34911	1.15834
1.34934	1.15988
1.35073	1.16546
1.35088	1.1543
1.35202	1.17343
1.35313	1.17596
1.35318	1.41162
1.3532	1.19476
1.3534	1.24617
1.35346	1.36235
1.35416	1.16497
1.3542	1.22877
1.35481	1.15444
1.35522	1.53393
1.35587	14.1929
1.35686	1.14332
1.35689	1.64869
1.35786	1.17012
1.35786	1.16855
1.35814	2.9989
1.35892	1.20275
1.36029	1.41477
1.36252	1.15875
1.36284	1.18218
1.36291	2.46636
1.36308	5.19505
1.36367	1.16848
1.36512	1.16033
1.3662	1.16722
1.36641	1.16161
1.36693	1.18838
1.36758	1.19924
1.36761	1.19491
1.36807	1.15531
1.36955	1.15252
1.37019	1.16602
1.37089	1.15314
1.37123	1.17828
1.37134	1.19991
1.37145	1.17449
1.37152	1.18832
1.37263	1.16618
1.37279	1.16513
1.37384	1.49015
1.37398	1.19981
1.37425	1.16526
1.37473	1.17723
1.37546	1.18026
1.37759	1.16001
1.37805	1.73539
1.37832	1.15646
1.37917	1.18612
1.37956	1.19474
1.37969	1.16995
1.38029	1.25669
1.38186	1.53601
1.38284	1.21312
1.38468	1.17129
1.385	1.16316
1.38597	1.1793
1.38723	1.85055
1.38732	1.18729
1.38734	1.80959
1.38742	1.17173
1.38772	1.27639
1.38875	1.23626
1.38897	1.19797
1.389	1.16772
1.3891	1.18117
1.38939	1.16649
1.38999	1.22953
1.39095	1.18313
1.39097	1.21993
1.39099	1.18042
1.391	1.44192
1.39123	1.17562
1.39125	6.04327
1.39142	1.16991
1.39145	1.18223
1.39159	1.17641
1.39194	1.3054
1.39215	1.47433
1.39231	1.17503
1.39261	1.18159
1.39334	1.31304
1.3949	1.199
1.395	1.18378
1.39517	1.19673
1.39606	1.20077
1.39629	1.2107
1.39679	1.23453
1.39691	1.49245
1.397	1.186
1.39711	1.19776
1.3973	1.17155
1.39762	1.18792
1.39812	1.84913
1.3982	1.19563
1.39839	1.19597
1.39864	1.16953
1.39904	1.45752
1.39921	1.18454
1.40014	1.23747
1.40042	1.17538
1.40074	1.17189
1.40114	1.23873
1.40141	1.23895
1.40158	1.18783
1.4022	1.30584
1.40228	1.17303
1.40319	1.22896
1.40326	1.19045
1.4033	1.1825
1.40348	1.19928
1.40417	1.16199
1.40437	1.16858
1.40443	1.21988
1.40522	1.19589
1.40548	1.17242
1.40596	1.19063
1.40712	1.17369
1.40713	1.86194
1.40747	1.21106
1.40843	1.21328
1.4099	1.16966
1.41057	1.17517
1.41083	1.17147
1.41105	1.17681
1.41269	1.16334
1.41407	1.17669
1.41538	1.17725
1.41576	1.17369
1.41646	1.1588
1.41653	1.1448
1.41704	1.17928
1.41708	1.17605
1.41755	1.417
1.41867	1.20052
1.41873	1.16152
1.41903	1.17484
1.41934	1.19327
1.41951	1.17849
1.4199	1.21298
1.42047	1.1773
1.42077	1.23992
1.4212	1.17762
1.42155	1.17777
1.42182	1.19157
1.42191	1.18371
1.42209	1.18877
1.42217	1.1832
1.42379	1.18368
1.42429	1.17896
1.42432	1.19015
1.42468	1.20709
1.42479	1.23393
1.42498	1.17927
1.42517	1.18089
1.42542	1.22583
1.42715	1.29748
1.42735	1.20614
1.42745	1.18268
1.4276	1.206
1.42841	1.20609
1.43002	1.18693
1.43049	1.19888
1.43066	1.19373
1.43091	1.20612
1.43091	1.18394
1.43188	1.2249
1.43323	1.19085
1.43331	1.71436
1.43369	1.46832
1.43552	1.19434
1.43553	1.20096
1.43564	1.18433
1.43683	1.21399
1.43704	1.19925
1.43786	1.20191
1.43817	1.18322
1.43854	1.19583
1.43856	1.24084
1.43888	1.12617
1.43907	1.35469
1.43942	1.21156
1.43958	1.18767
1.43961	2.39214
1.44013	1.19624
1.44067	1.22963
1.44092	1.26975
1.44172	1.28424
1.44301	1.19241
1.44447	1.18776
1.44463	1.19669
1.44515	1.19632
1.44518	1.30889
1.4471	1.18891
1.44741	1.19596
1.44818	1.19668
1.4483	1.20015
1.44852	1.2124
1.44853	1.20243
1.44854	1.233
1.44885	1.24014
1.44902	1.21083
1.44902	1.20613
1.44911	1.18979
1.44973	1.21162
1.44978	1.20676
1.45031	2.67062
1.45128	1.20243
1.45175	1.22139
1.45226	1.2164
1.45231	1.20799
1.45334	1.30782
1.45339	1.22151
1.45386	1.21449
1.45431	1.20059
1.45454	1.19411
1.45487	1.1923
1.45563	1.23937
1.45642	1.30359
1.45656	1.19468
1.45728	1.28922
1.45744	1.19974
1.45793	1.2037
1.45875	1.22478
1.45906	1.19795
1.45947	1.20575
1.45949	1.20764
1.46001	1.2191
1.46019	1.20406
1.46095	1.22693
1.46119	1.36879
1.46163	1.45475
1.46171	1.21504
1.46216	1.26009
1.46272	1.259
1.46289	4.73314
1.4635	1.21093
1.46374	1.21178
1.46377	1.21704
1.46391	1.20379
1.46486	1.19666
1.46518	1.1968
1.46542	1.20685
1.4658	1.19707
1.46629	1.20753
1.46655	1.21823
1.46659	1.20841
1.46731	1.19773
1.4686	1.30953
1.46875	1.21366
1.47012	1.19834
1.47016	1.22718
1.47066	1.20935
1.47171	1.23782
1.47199	1.19977
1.47354	1.26071
1.47411	1.18337
1.47443	1.20383
1.47523	1.20218
1.47568	1.2265
1.47594	1.2045
1.47777	1.40712
1.47849	1.24806
1.47852	1.20356
1.47854	1.20435
1.47872	1.25584
1.47986	1.2032
1.48043	1.20652
1.48072	1.20107
1.48073	1.21406
1.48073	1.76444
1.48116	1.20558
1.48154	1.24996
1.4817	1.20967
1.48173	1.20339
1.48257	1.29037
1.48319	1.2192
1.48389	1.20496
1.48547	1.20565
1.48586	1.20774
1.48588	1.78975
1.48631	1.17198
1.48659	1.57489
1.4872	1.20639
1.48788	1.27192
1.48827	1.78036
1.48886	1.25393
1.48891	1.21011
1.48897	1.23009
1.4901	1.22595
1.49042	1.27273
1.49055	1.21718
1.49076	1.66746
1.49228	1.45697
1.49259	1.20875
1.49378	1.21493
1.49407	1.22694
1.49426	1.24687
1.49463	1.20964
1.49609	1.24167
1.49657	1.21328
1.4966	1.2262
1.49701	1.2306
1.49782	1.21796
1.49844	1.74083
1.49852	1.26095
1.49959	1.22356
1.49963	1.21201
1.49974	1.59237
1.50057	1.2284
1.50294	1.21327
1.50348	1.25393
1.50365	1.21421
1.50367	1.24044
1.50372	1.31886
1.50374	1.21663
1.50477	1.20318
1.50539	1.21433
1.50553	1.23574
1.50617	1.21468
1.50657	5.02672
1.50663	1.34493
1.50698	1.24741
1.50704	1.24614
1.50774	1.22575
1.50819	1.47943
1.50876	1.23424
1.51052	1.40373
1.51109	1.21526
1.51121	1.2346
1.51178	1.22344
1.51213	1.23691
1.51312	1.22071
1.51332	1.4635
1.51347	1.24906
1.51376	1.23468
1.51554	1.30292
1.51611	1.2156
1.51653	1.20109
1.51656	1.20893
1.51668	1.24397
1.5174	1.21958
1.51767	1.21969
1.51842	1.22422
1.51895	1.22025
1.51908	1.47617
1.51942	1.55779
1.51951	1.22049
1.51992	1.26272
1.52056	1.21732
1.52132	5.30177
1.52197	1.32174
1.5221	1.22312
1.52254	1.21336
1.52329	1.21699
1.52347	1.21803
1.52467	1.35801
1.52495	1.22379
1.52496	1.2117
1.52523	1.28448
1.52579	1.24966
1.52639	1.2235
1.52657	1.94667
1.52667	1.22056
1.52686	1.22482
1.52737	1.34432
1.52765	1.22238
1.52825	1.22487
1.52837	1.20679
1.52853	1.26046
1.5287	1.26188
1.52946	1.22483
1.52959	1.23954
1.52964	1.29645
1.52987	1.52293
1.53017	1.23426
1.53056	1.23216
1.53099	1.30954
1.53114	1.22018
1.53135	1.21695
1.53196	1.23913
1.53202	1.21979
1.53222	1.22427
1.53306	1.26942
1.53455	1.63939
1.53473	1.30579
1.53561	1.25204
1.53632	1.22954
1.53635	1.22875
1.53642	1.22787
1.53669	2.5858
1.53738	1.22356
1.53755	1.26007
1.53762	1.22498
1.53762	1.27026
1.53773	1.24268
1.53833	1.27159
1.53893	1.23378
1.53956	1.22924
1.54123	1.3726
1.5424	1.38843
1.54267	1.23652
1.54383	1.25627
1.54385	1.23111
1.54412	1.32436
1.54525	1.23313
1.54544	1.23181
1.54577	1.56291
1.54589	1.25045
1.54668	1.26674
1.54682	1.23379
1.54691	1.23613
1.54697	1.23247
1.54794	1.21696
1.54881	1.28831
1.54919	1.52492
1.54929	1.32738
1.54983	1.53565
1.55006	1.2415
1.5502	1.23447
1.55052	1.31447
1.55094	1.27048
1.55102	1.24867
1.55154	1.25017
1.5517	1.23835
1.55247	1.2265
1.55345	1.3117
1.55366	1.23696
1.55447	1.23841
1.55517	1.23535
1.55526	1.22215
1.55542	1.31269
1.55549	1.23755
1.55582	1.31392
1.55611	1.24121
1.55627	1.24536
1.55632	1.26517
1.55749	1.23706
1.55754	1.26056
1.55773	1.27226
1.55817	1.26026
1.55836	1.26501
1.55894	1.23665
1.56008	1.2907
1.56019	1.24132
1.56031	1.25519
1.56159	1.23779
1.56203	1.31682
1.56236	1.24166
1.56319	1.29114
1.56343	1.26129
1.56378	1.2398
1.56422	1.24365
1.56445	1.2401
1.56481	1.37763
1.56507	1.24037
1.56521	1.24177
1.56538	1.48018
1.56606	2.74493
1.56654	1.24234
1.56786	1.24715
1.56787	1.37113
1.56791	1.24184
1.5681	1.25202
1.56829	1.26422
1.56949	1.24439
1.56952	1.25615
1.56975	1.2422
1.57177	1.27632
1.57211	1.26957
1.57222	1.32807
1.57294	1.2438
1.57362	4.88564
1.57362	4.88564
1.57513	1.31522
1.57543	1.24489
1.57577	1.24632
1.57776	1.23259
1.57777	1.23893
1.57842	1.26587
1.57851	1.24623
1.57898	1.25292
1.57941	1.24662
1.57954	1.24668
1.57964	1.29867
1.58011	1.24693
1.58031	1.30062
1.58032	1.25363
1.58067	1.30612
1.58079	1.25695
1.5812	1.24519
1.58138	1.24748
1.58179	1.24741
1.58218	1.5597
1.58239	1.46344
1.58278	1.25765
1.58299	1.25747
1.5833	1.24239
1.58485	1.27007
1.58496	1.26107
1.58553	1.27288
1.58604	1.30171
1.5861	1.28917
1.58638	1.25069
1.58661	1.24955
1.58668	1.24979
1.58681	1.26906
1.58718	1.60898
1.58718	1.24403
1.58733	1.32216
1.58749	1.28685
1.58765	1.21805
1.5878	1.27017
1.58785	1.33137
1.58802	1.39565
1.58809	1.25826
1.58814	1.26655
1.58827	1.24896
1.58898	1.26008
1.58906	1.26963
1.58908	1.32454
1.59027	1.25136
1.59047	1.25144
1.5906	1.25124
1.59104	1.26771
1.59118	1.24051
1.5938	1.27243
1.59415	1.26782
1.59444	1.25318
1.59483	1.28947
1.5951	1.2294
1.59582	1.25331
1.59611	1.30803
1.59764	1.29259
1.59764	1.25415
1.59828	1.26439
1.59905	1.2542
1.59912	1.24023
1.59912	1.29082
1.59931	1.27083
1.59969	1.26393
1.60046	1.24959
1.60101	1.25604
1.60107	1.26052
1.60149	1.34937
1.60176	1.27341
1.60189	1.24022
1.60215	1.26061
1.60233	1.24816
1.60239	1.18839
1.60244	1.25826
1.60258	1.26354
1.60266	1.24781
1.60373	1.30329
1.60378	1.26312
1.60378	1.25725
1.60576	1.28297
1.60592	1.30906
1.60594	1.24019
1.60598	1.25821
1.60608	1.27308
1.60646	1.28162
1.6072	1.2595
1.60743	1.20638
1.60918	1.26197
1.60936	1.27787
1.60942	1.23726
1.60975	1.27847
1.6101	1.2704
1.61016	1.26132
1.61026	1.30055
1.61066	1.26398
1.61075	1.30998
1.61078	1.27059
1.61137	1.25491
1.61183	2.0498
1.61193	1.26081
1.61282	1.29174
1.61411	1.24048
1.61465	1.26199
1.61611	1.26206
1.6165	1.25614
1.61666	1.26407
1.61755	1.51719
1.61814	1.28478
1.61825	1.27171
1.6184	1.27445
1.61848	1.37832
1.61891	1.24899
1.61903	1.27311
1.61904	1.24698
1.61956	2.22062
1.62022	1.2681
1.62026	1.25633
1.62036	1.27535
1.62086	1.2636
1.62108	2.85366
1.62166	1.26538
1.62188	1.26514
1.62207	1.27163
1.62234	1.22226
1.62319	1.26572
1.62322	1.63419
1.62323	1.38053
1.62343	1.27241
1.62374	1.27542
1.6242	1.27674
1.6247	1.29826
1.6249	1.25996
1.62494	1.28353
1.62498	1.28727
1.62544	1.2667
1.62655	1.25409
1.62675	1.40003
1.62692	1.26734
1.62716	1.27741
1.62792	1.41011
1.62978	1.26859
1.62983	1.26861
1.62988	1.28526
1.62999	1.3103
1.63005	1.26871
1.63023	1.25243
1.63068	1.26898
1.63104	1.26233
1.63107	1.26428
1.63116	1.25998
1.63169	1.2688
1.63232	1.29906
1.63247	1.35695
1.63252	1.26879
1.63272	1.27178
1.63513	1.37461
1.63515	1.23087
1.63585	1.32101
1.63676	1.27163
1.63687	1.2756
1.637	1.27174
1.63719	1.27127
1.63746	1.32313
1.63752	1.25524
1.63767	1.26882
1.63791	1.25399
1.63793	1.27168
1.63901	1.27448
1.63903	1.27262
1.63955	1.25912
1.63955	1.27114
1.63974	1.26383
1.63977	1.27388
1.63978	1.29724
1.6399	1.38126
1.64017	1.26919
1.64134	1.24866
1.64143	1.25643
1.64305	1.26259
1.64335	1.2649
1.64458	1.28379
1.64512	1.30842
1.64521	1.25889
1.64579	1.44879
1.64584	1.30263
1.64679	1.26561
1.64749	1.40348
1.64816	1.25997
1.64852	1.8412
1.64882	1.27515
1.64992	1.28802
1.65046	1.27316
1.65077	1.29258
1.65088	1.31772
1.65187	1.28086
1.6528	1.29401
1.65295	1.26288
1.65303	1.27873
1.65325	1.26762
1.65485	1.27952
1.65539	1.27753
1.65574	1.32945
1.6559	1.27998
1.65623	1.31149
1.65658	1.26878
1.65713	1.3082
1.65742	1.31713
1.6583	1.32508
1.6585	1.28012
1.65965	1.30436
1.66082	1.31321
1.6609	1.28711
1.66191	1.57243
1.66217	1.2564
1.66236	1.28168
1.66344	1.27332
1.66387	1.29474
1.66428	1.26637
1.66456	1.22973
1.66502	1.28396
1.66502	1.27457
1.66521	1.32177
1.66524	1.30858
1.66542	1.28414
1.66546	1.27024
1.6663	1.68617
1.66706	1.3516
1.66789	1.28521
1.66803	1.29842
1.66875	1.27622
1.66887	1.31685
1.66921	1.33043
1.66979	1.26734
1.67011	1.28618
1.67044	1.48636
1.67046	1.28633
1.6712	1.29006
1.67228	1.29608
1.67254	1.28285
1.67287	1.28738
1.67399	1.35015
1.67434	1.34097
1.67565	1.2758
1.67596	1.28873
1.67626	1.28604
1.67663	1.46708
1.67722	1.30305
1.67782	1.28217
1.6779	1.28202
1.67795	1.30484
1.67871	1.28286
1.68065	1.27132
1.68077	1.29821
1.68136	1.35416
1.6814	1.2911
1.68256	1.29161
1.68258	1.29162
1.68324	1.32277
1.68392	1.42359
1.68622	1.29321
1.68655	1.27753
1.68666	1.29973
1.68681	1.26967
1.68751	1.39464
1.68851	1.2942
1.68855	1.28828
1.68907	1.29445
1.69117	1.32437
1.6914	1.28486
1.69152	1.29552
1.69256	1.31618
1.69413	1.29753
1.6958	1.31434
1.69611	1.36837
1.69614	1.29198
1.69617	1.29067
1.69649	1.29929
1.6966	1.29774
1.69688	2.39658
1.69742	1.29809
1.69788	1.34904
1.69805	1.29836
1.69819	1.29843
1.69858	1.64754
1.69966	1.2875
1.69985	1.29915
1.70043	1.2994
1.70055	1.2907
1.70153	1.40988
1.70159	1.30283
1.70256	1.2906
1.70265	1.30037
1.70283	1.30045
1.70285	1.29276
1.7044	1.51754
1.70458	1.24544
1.70474	1.28775
1.70483	1.3102
1.70533	1.3772
1.7059	1.33124
1.70621	1.30249
1.70643	1.30053
1.70673	1.31408
1.70717	1.30291
1.70808	1.3033
1.70914	1.47121
1.70939	1.31078
1.70955	1.30382
1.70982	1.29603
1.71007	1.29907
1.71054	1.40023
1.71164	1.36024
1.71315	1.32943
1.71421	1.39781
1.71436	1.35879
1.71443	1.30551
1.71451	1.30606
1.71454	1.42023
1.7165	1.30663
1.71674	1.32659
1.71692	1.67931
1.71694	1.32737
1.71695	1.30823
1.71724	1.30724
1.71739	1.3068
1.71744	1.31492
1.71751	1.50797
1.71788	1.89207
1.719	1.30075
1.72081	1.30829
1.72165	1.30145
1.72237	1.30898
1.72367	1.34662
1.72399	1.31015
1.72532	1.38666
1.7266	1.31082
1.72683	1.31209
1.72757	1.68808
1.72828	1.39261
1.72932	1.31201
1.72938	1.38859
1.72945	1.3298
1.72955	1.30946
1.72994	1.31274
1.73041	1.42057
1.7306	1.32328
1.73101	1.31056
1.73101	1.28613
1.73142	1.33492
1.73181	2.14967
1.73218	1.35655
1.73288	1.31264
1.73307	1.37707
1.73318	1.3141
1.73326	1.30237
1.73402	1.31406
1.73496	1.37452
1.7352	1.45607
1.73588	1.29542
1.73685	1.36319
1.73711	1.54537
1.7372	1.30549
1.73762	2.27606
1.73768	1.31565
1.7377	1.36563
1.73964	1.29084
1.73987	1.31495
1.74081	1.36131
1.74211	1.37856
1.74325	1.34366
1.74325	1.30925
1.74339	1.4939
1.74341	1.32572
1.74361	1.31707
1.74388	1.29987
1.74402	1.32614
1.7447	1.31871
1.74478	1.31081
1.7461	1.35869
1.74631	1.31941
1.74632	1.34337
1.74647	1.30362
1.7469	1.29829
1.74762	1.38713
1.74878	1.31618
1.74892	1.33891
1.74935	1.31003
1.74945	1.34719
1.74961	1.70664
1.75073	1.37029
1.75089	1.65993
1.75096	1.32176
1.75172	1.31702
1.75396	1.42161
1.75406	1.31609
1.75458	1.31477
1.75522	1.3233
1.75528	1.31559
1.75581	1.52281
1.75587	1.35239
1.75633	1.37837
1.75647	1.36172
1.75682	1.8888
1.75844	1.32471
1.75889	1.88973
1.75934	1.31103
1.75959	1.46351
1.75982	1.31047
1.75999	1.32538
1.76052	1.3338
1.76091	1.35629
1.76092	1.32716
1.76122	1.32592
1.76145	1.66616
1.76175	1.32641
1.76236	1.40411
1.76254	1.27352
1.76314	1.32156
1.76373	1.42532
1.76495	1.30664
1.76502	1.31196
1.76625	1.54449
1.76716	1.323
1.76751	1.32138
1.76802	1.32888
1.76805	1.31483
1.76857	1.34872
1.76895	1.32929
1.76929	1.32125
1.76937	1.32277
1.77064	1.37673
1.77115	1.31288
1.77134	1.3342
1.77143	1.35591
1.77204	1.36033
1.77234	1.36996
1.7724	1.26392
1.77255	1.32663
1.77267	1.28063
1.77323	1.37528
1.77323	1.34876
1.7745	1.47621
1.77456	1.3908
1.7751	1.34664
1.77566	1.30488
1.77585	1.30318
1.77619	1.22898
1.77674	1.34148
1.77687	1.32284
1.77822	1.32795
1.77825	1.50041
1.77862	1.56401
1.77864	1.33712
1.7789	1.33363
1.78019	1.37589
1.7806	1.33437
1.78206	1.33501
1.78242	1.35009
1.78305	1.33005
1.7834	1.39677
1.78442	1.33604
1.78459	1.33611
1.78555	1.3431
1.7857	1.32804
1.78577	1.31941
1.78639	1.3369
1.78662	1.37552
1.78689	1.65649
1.78883	1.33796
1.78912	1.56348
1.78953	1.52031
1.78969	1.33834
1.79007	1.54555
1.79052	1.3387
1.79118	1.37046
1.79372	1.39371
1.79374	1.33353
1.79543	1.34005
1.79549	1.32838
1.79564	1.34093
1.79579	1.3218
1.79712	1.34226
1.79808	1.33744
1.79822	1.32389
1.79987	1.34278
1.80005	1.34286
1.80029	1.32695
1.8003	1.32271
1.80178	1.34727
1.8019	1.3372
1.80233	1.40407
1.80242	1.33985
1.80319	1.34696
1.80414	1.35625
1.80416	1.34832
1.80441	1.35333
1.80541	1.36846
1.80543	1.3352
1.80564	1.34529
1.80573	1.37174
1.80582	1.32881
1.80681	1.27193
1.80726	1.36065
1.80804	1.34262
1.80824	1.42684
1.80892	1.32719
1.81046	1.31772
1.81079	1.39167
[truncated: 6,950 more rows]

## Sheet: Fig4fupper
Figure 4f upper
[N]/[I]
dT(K)	enrichment	error (abs)
0	1	0
2	1.35079	0.026295
4	10.2295	3.06109
6	1191.95	363.167
8	15185.3	3812.26
[I]/[N]
dT(K)	enrichment	error (abs)
0	1	0
2	3.50871	0.230328
4	24.6312	8.57267
6	13.6225	2.95556
8	6.0456	0.790818

## Sheet: Fig4flower
Figure 4f lower
[N]/[I]
system size N	enrichment	error (abs)
2	1.09992	0.0120747
5	2.23514	0.0673998
10	17.0075	3.84121
20	1191.95	363.167
30	5932.4	1456.94
[I]/[N]
system size N	enrichment	error (abs)
2	2.53886	0.283129
5	10.6923	1.3513
10	14.7999	3.91152
20	13.6225	2.95556
30	37.6865	8.57679

## Sheet: Fig4g
	[A]/[B]													Error (abs)
G	2726.42	1207.01	1191.95	177.629	118.332	18.5019	2.93681	2.48138	2.15297	2.2579	1.10142	1		713.054	444.347	363.167	104.271	72.0333	18.0442	0.698601	0.441034	0.278864	0.584578	0.113241	0
S	2499.97	1121.98	1088.88	158.36	108.412	17.894	2.69987	2.27236	1.97032	2.07992	1	1.05278		695.937	480.273	361.308	81.6672	72.3142	18.5899	0.757473	0.493397	0.312722	0.619051	0	0.0572988
N	1279.26	579.364	538.498	78.6957	56.6639	8.13672	1.36487	1.19519	1.14554	1	1.56227	1.63346		537.441	287.665	155.366	42.2758	38.6051	7.70468	0.451768	0.297264	0.151921	0	0.288405	0.270409
A	1264.85	563.409	541.923	79.5852	52.9896	8.51925	1.34366	1.13831	1	1.14131	1.50915	1.58199		335.342	220.309	125.418	43.2305	29.3774	8.06165	0.229671	0.0979016	0	0.120931	0.133329	0.128008
T	1109.66	501.229	479.652	73.7472	47.2723	7.79476	1.17655	1	1.10013	1.13779	1.65025	1.72777		216.915	194.935	80.9836	47.6265	25.6337	7.33725	0.105428	0	0.0658408	0.162422	0.200393	0.175776
D	952.248	431.894	415.727	66.5168	40.8766	6.75217	1	1.13872	1.2538	1.25141	1.89058	1.97556		159.677	162.5	69.1879	50.0522	21.2896	6.18977	0	0.0852717	0.16735	0.269671	0.350796	0.318332
E	414.535	148.587	177.94	19.352	14.6523	1	1.46564	1.6466	1.78249	1.7476	2.68927	2.80292		433.977	159.885	181.75	14.0994	17.6918	0	0.351375	0.343496	0.318409	0.331632	0.567688	0.472466
P	30.8695	12.6828	14.0805	1.90722	1	1.62056	2.30116	2.58567	2.79555	2.80144	4.12675	4.3191		21.3201	7.8852	10.5411	0.939209	0	0.389513	0.399992	0.436183	0.489366	0.829346	0.847406	0.826869
V	19.692	8.92708	8.39937	1	1.30645	1.86339	2.69292	2.99321	3.20697	3.16642	4.70989	4.94145		11.0011	5.45836	4.28034	0	0.229994	0.448907	0.795867	0.651755	0.497178	0.607544	0.834292	0.995734
F	2.41253	1.5191	1	2.88291	3.33525	5.28888	7.31497	8.27207	8.98926	8.79494	13.0614	13.6225		0.412135	0.26768	0	0.81794	1.10058	1.76876	1.06028	1.25769	1.74891	1.6337	2.97562	2.95556
L	2.65726	1	1.57002	3.03296	3.35219	5.26847	7.66429	8.6678	9.38536	9.35895	13.5825	14.0654		1.33774	0	0.368784	1.15122	0.974664	1.37629	2.41927	2.76722	2.99713	3.51565	4.43924	4.15949
I	1	3.07793	2.84291	8.36919	9.51535	15.4019	20.4715	23.1525	25.3932	25.0156	36.6698	38.1903		0	1.75867	0.727289	3.84325	4.37476	7.66215	5.85993	7.46699	9.44957	10.0569	13.8656	14.1579
	I	L	F	V	P	E	D	T	A	N	S	G		I	L	F	V	P	E	D	T	A	N	S	G

## Sheet: Fig4h
	[A]/[B]								Error (abs)
Ade	11.9426	10.7921	2.48197	2.30446	1.67493	1.10384	1		2.63797	1.8982	0.537814	0.25882	0.22589	0.128331	0
Ado	11.6461	11.0867	2.51262	2.30714	1.68386	1	1.0649		2.40084	2.38141	0.607693	0.285762	0.166389	0	0.0568624
2'	7.48445	6.68004	1.54468	1.43535	1	2.629	2.57514		1.11861	0.849439	0.210141	0.0830487	0	0.364777	0.751966
5'	5.1754	4.76788	1.12597	1	1.26686	3.25671	3.17878		0.544131	0.703083	0.0550909	0	0.0687974	0.317726	0.794626
3'	4.86168	4.43478	1	1.1023	1.33143	3.42433	3.34812		0.269728	0.281179	0	0.0281414	0.131432	0.522562	0.902587
2',3'	1.1586	1	12.4746	13.1281	16.5135	41.3876	40.9817		0.0403529	0	1.76219	2.31184	1.99195	11.3358	16.4046
3',5'	1	2.49028	30.8922	32.8469	41.273	104.733	103.843		0	0.399674	7.0562	9.59809	10.462	38.1852	49.5927
	3',5'	2',3'	3'	5'	2'	Ado	Ade		3',5'	2',3'	3'	5'	2'	Ado	Ade

## Sheet: Fig4i
	[A]/[B]				Error (abs)
2AO	5.22192	3.27634	1		0.117967	0.401476	0
2AT	1.8981	1	9.30232		0.439932	0	0.767956
2AI	1	1.39749	12.8692		0	0.141163	1.59675
	2AO	2AT	2AI		2AO	2AT	2AI
