# Supplementary material for: Heat flows enrich prebiotic building blocks and enhance their reactivity
Source: Nature. 2024 Apr 3;628(8006):110–6. doi: 10.1038/s41586-024-07193-7 (PMC10990939; doi:10.1038/s41586-024-07193-7)
Supplement: Supplementary file 7 — Source Data Fig. 5 [file 41586_2024_7193_MOESM7_ESM.xlsx]

## Sheet: Fig5b
					Yields (%)	Yields (%)			Yields (%)	Yields (%)
Position	0K 1mM Gly	0K 1mM Gly err	0K 10mM Gly	0K 10mM Gly err	14K 1mM Gly	14K 1mM Gly err (abs)		Position	14K 10mM Gly	14K 10mM Gly err (abs)
0	0	0.270733	0	0.270733	0.546239	0.430944		0	2.39098	1.33316
1	0	0.270733	0	0.270733	0.479486	0.270733		0.75	2.42052	1.5094
2	0	0.270733	0	0.270733	0.585495	0.361662		1.5	2.37788	1.47506
3	0	0.270733	0	0.270733	0.851309	0.774522		2.25	2.47979	1.58167
								3	3.63768	0.608777

## Sheet: Fig5cLeft
Left Plot
ExpData					ExpData
[Gly]_init: 100mM					[Gly]_init: 10mM
[GlyGly] (M)	[GlyGly] (M) err (abs)	[TMP]_init (M)			[GlyGly] (M)	[GlyGly] (M) err (abs)	[TMP]_init (M)
1.81566e-05	2.78357e-07	0.0001			5.94527e-06	3.17058e-06	0.00158489
1.43125e-05	1.21294e-05	0.000251189			2.72458e-05	1.93987e-06	0.00398107
1.64987e-05	2.35438e-05	0.000630957			9.68608e-05	4.56007e-06	0.01
0.000253739	2.47717e-05	0.00158489			9.49873e-05	4.47188e-06	0.0251189
0.000861872	2.73496e-05	0.00398107			0.000123199	2.72954e-06	0.0630957
0.0029352	0.000141123	0.01			0.000125324	3.11906e-06	0.158489
0.00559668	0.000269086	0.0251189
0.00639602	9.77485e-05	0.0630957
0.00659841	0.000146536	0.158489
FitData		err_min: lower limit of error			FitData
[Gly]_init: 100mM		err_max: upper limit of error			[Gly]_init: 10mM
[GlyGly] (M)	[GlyGly] (M) err_min	[GlyGly] (M) err_max	[TMP]_init (M)		[GlyGly] (M)	[GlyGly] (M) err_min	[GlyGly] (M) err_max	[TMP]_init (M)
8.0682e-06	3.40167e-06	1.27347e-05	0.0001		6.56211e-07	3.23911e-08	1.28003e-06	0.0001
2.02139e-05	8.51104e-06	3.19167e-05	0.000251189		3.38123e-06	3.67995e-07	6.39447e-06	0.0005
5.14757e-05	2.16871e-05	8.12642e-05	0.000630957		6.66399e-06	7.92029e-07	1.25359e-05	0.001
0.000132214	5.80678e-05	0.000206361	0.00158489		1.04773e-05	1.34984e-06	1.96048e-05	0.00158489
0.000324997	0.000130702	0.000519292	0.00398107		2.49991e-05	4.22127e-06	4.57769e-05	0.00398107
0.000797212	0.000329028	0.0012654	0.01		5.52951e-05	1.48698e-05	9.57204e-05	0.01
0.00187376	0.000794827	0.00295268	0.0251189		0.000101046	4.37523e-05	0.000158339	0.0251189
0.00400582	0.00190666	0.00610498	0.0630957		0.000125072	6.83365e-05	0.000181808	0.0630957
0.00681768	0.00320811	0.0104273	0.158489		9.05599e-05	5.84481e-06	0.000175275	0.158489

## Sheet: Fig5cRight
Right Plot
ExpData
[Gly]_init: 100mM
[GlyGly] (M)	[GlyGly] (M) err (abs)	time (h)
3.51871e-05	1.49676e-05	0
0.00379758	0.000113498	0.5
0.00415156	5.71818e-05	1
0.00470483	0.000287604	2
0.00466045	0.000234423	4
0.00451561	6.03235e-05	8.00001
0.00384409	0.000159228	24
0.00360382	0.000346301	52
0.00300188	5.42795e-05	122
FitData		err_min: lower limit of error
[Gly]_init: 100mM		err_max: upper limit of error
[GlyGly] (M)	[GlyGly] (M) err_min	[GlyGly] (M) err_max	time (h)
1.67572e-10	0	4.56458e-10	0
0.000294791	0.000121667	0.000467914	0.499986
0.000589581	0.000243334	0.000935828	0.999972
0.00132034	0.000639915	0.00200077	1.99994
0.00266147	0.00145651	0.00386643	3.99989
0.00442103	0.00274426	0.00609779	7.99978
0.00496678	0.00202239	0.00791117	23.9993
0.00442553	0.00132444	0.00752663	51.9985
0.00330362	0.000847622	0.00575963	121.997

## Sheet: Fig5d
0K grid	cells without value are empty / not reached by channels
1.622e-07	1.622e-07	1.622e-07	1.622e-07	1.622e-07	1.60656e-07	1.62382e-07	1.622e-07	1.622e-07	1.61594e-07	1.64088e-07	1.64112e-07	1.63917e-07	1.64258e-07	1.622e-07	1.64203e-07	1.6401e-07	1.64075e-07	1.622e-07	1.622e-07
1.63793e-07	1.622e-07	1.63427e-07		1.622e-07	1.62087e-07	1.62561e-07	1.60798e-07		1.64294e-07	1.6048e-07	1.63974e-07	1.6119e-07	1.59804e-07	1.60991e-07	1.63838e-07	1.62434e-07	1.61966e-07	1.61242e-07	1.64148e-07
1.60939e-07	1.63545e-07	1.62909e-07	1.64197e-07	1.62087e-07		1.62561e-07	1.63352e-07	1.58843e-07	1.64016e-07	1.62798e-07		1.62904e-07	1.60702e-07	1.63105e-07	1.62178e-07	1.63174e-07	1.64415e-07	1.63116e-07	1.63933e-07
1.60283e-07		1.61729e-07	1.60438e-07	1.63699e-07		1.63396e-07	1.62276e-07	1.63194e-07	1.63982e-07		1.6272e-07	1.60463e-07	1.62693e-07	1.63475e-07	1.60964e-07		1.63804e-07	1.60982e-07	1.63579e-07
1.61819e-07	1.61729e-07	1.62808e-07	1.63136e-07	1.61041e-07	1.62749e-07	1.62233e-07	1.62122e-07	1.62705e-07	1.61126e-07	1.63792e-07	1.61691e-07	1.61281e-07	1.62335e-07	1.62476e-07	1.61151e-07		1.62855e-07	1.65475e-07	1.62961e-07
1.6316e-07	1.63453e-07	1.62808e-07	1.63136e-07	1.63225e-07		1.62886e-07	1.62375e-07	1.61692e-07		1.61923e-07	1.63819e-07	1.60973e-07	1.60719e-07	1.61011e-07			1.62257e-07	1.60525e-07	1.63326e-07
1.62675e-07	1.63318e-07	1.6248e-07	1.62568e-07	1.63714e-07		1.62625e-07	1.61115e-07			1.63262e-07	1.61595e-07		1.5999e-07	1.62208e-07			1.63096e-07		1.62589e-07
1.62321e-07	1.60989e-07	1.63445e-07	1.71744e-07	1.64105e-07	1.61107e-07	1.60383e-07			1.62614e-07		1.5976e-07		1.5999e-07	1.63362e-07	1.63614e-07		1.62703e-07	1.61229e-07	1.63228e-07
1.60159e-07	1.61455e-07	1.62198e-07	1.63028e-07	1.63794e-07	1.62873e-07	1.60383e-07		1.6604e-07		1.63631e-07			1.62559e-07	1.63614e-07	1.64745e-07	1.63048e-07	1.61142e-07	1.62721e-07	1.63134e-07
1.59723e-07		1.62611e-07		1.60848e-07	1.58904e-07	1.6283e-07		1.65616e-07		1.62406e-07	1.63562e-07	1.64111e-07	1.62539e-07	1.60175e-07		1.60609e-07		1.62721e-07	1.63327e-07
1.59723e-07	1.62611e-07		1.62691e-07	1.63632e-07		1.59966e-07	1.6403e-07	1.62614e-07		1.62406e-07	1.59375e-07		1.62961e-07	1.58109e-07	1.60609e-07			1.62721e-07	1.63327e-07
1.59723e-07	1.62386e-07	1.62691e-07	1.62763e-07	1.59711e-07		1.64046e-07		1.66094e-07		1.64045e-07		1.62512e-07		1.61066e-07				1.61306e-07
1.59723e-07	1.62346e-07	1.62691e-07	1.65181e-07	1.63565e-07		1.64046e-07		1.65781e-07	1.63589e-07	1.62209e-07	1.61396e-07	1.63053e-07		1.64152e-07	1.60273e-07			1.62658e-07
1.64593e-07	1.62611e-07	1.63586e-07		1.59217e-07	1.62216e-07		1.66138e-07	1.63844e-07	1.63381e-07	1.6323e-07	1.59317e-07		1.62283e-07		1.61394e-07			1.62801e-07	1.61164e-07
1.60124e-07	1.62649e-07			1.62919e-07	1.61211e-07	1.61959e-07	1.63306e-07	1.63844e-07	1.62501e-07	1.59317e-07		1.65079e-07			1.63819e-07	1.60425e-07	1.62801e-07		1.63332e-07
1.62792e-07	1.60263e-07		1.63079e-07	1.60646e-07	1.63607e-07	1.64602e-07	1.66288e-07	1.66143e-07	1.6387e-07	1.63525e-07	1.64264e-07		1.64729e-07		1.61908e-07	1.61179e-07	1.6351e-07	1.60843e-07
1.59076e-07	1.61553e-07	1.62998e-07		1.63149e-07	1.59386e-07	1.65785e-07	1.65251e-07	1.63274e-07	1.59506e-07	1.6096e-07	1.64264e-07		1.61536e-07	1.61409e-07		1.6092e-07	1.62801e-07	1.61086e-07
1.58957e-07	1.61185e-07		1.62699e-07	1.61751e-07	1.64284e-07	1.59171e-07	1.65112e-07	1.62062e-07		1.58692e-07	1.64185e-07		1.6129e-07	1.61729e-07	1.60926e-07	1.6256e-07	1.60121e-07	1.60277e-07	1.63273e-07
1.65171e-07	1.6152e-07	1.62699e-07		1.6285e-07	1.6248e-07	1.63168e-07		1.61483e-07	1.60302e-07		1.64089e-07		1.64301e-07	1.60279e-07	1.61412e-07		1.61859e-07	1.60663e-07	1.59715e-07
1.64158e-07		1.62839e-07		1.62629e-07		1.64636e-07	1.65475e-07	1.59974e-07	1.61859e-07		1.64399e-07		1.64374e-07	1.63581e-07		1.6041e-07	1.57146e-07	1.61106e-07	1.60387e-07
10K grid	cells without value are empty / not reached by channels
0.000342436	0.000342436	0.000342436	0.000342436	0.000342436	2.34107e-05	2.86931e-06	0.000342436	0.000342436	5.29716e-06	7.01245e-07	6.56149e-07	1.01053e-06	4.71362e-07	0.000342436	5.37935e-07	8.49091e-07	7.25025e-07	0.000342436	0.000342436
8.18853e-07	0.000342436	1.48521e-06		0.000342436	4.94951e-05	0.000461604	0.000320752		4.27099e-07	1.07896e-06	7.30805e-07	0.00031196	7.64817e-05	0.000255962	5.28798e-07	4.37326e-05	5.06966e-06	0.000334873	6.07658e-07
0.000243548	5.74693e-07	1.711e-06	5.46352e-07	4.94951e-05		0.000461604	1.60984e-06	0.000547919	8.32392e-07	5.33563e-08		1.74763e-06	0.000109071	5.94177e-05	0.000464989	8.14248e-08	5.82029e-07	0.00215834	7.54988e-07
0.00011621		0.000340641	1.79113e-05	4.81022e-07		1.36105e-06	9.64594e-05	2.06874e-06	4.73636e-07		8.13453e-05	3.16169e-06	2.69805e-06	1.32892e-06	4.09756e-06		8.7293e-07	7.32424e-05	1.22229e-06
1.30086e-06	0.000340641	8.63304e-05	0.0594881	0.000147833	4.15427e-05	2.56179e-06	0.00214321	6.02474e-05	1.29608e-05	6.81953e-07	4.70857e-07	1.16241e-06	4.40165e-06	5.39684e-05	0.000336631		1.03379e-06	0.667223	0.000771412
6.94453e-07	7.3607e-07	8.63304e-05	0.0594881	4.52843e-07		6.52247e-07	0.00214772	9.70539e-05		0.0012032	1.60074e-07	2.95003e-06	0.0004196	0.000284455			0.000260233	1.02248e-05	1.53454e-06
5.7208e-07	5.70546e-07	0.000759025	0.0266499	3.36486e-07		6.0446e-05	0.000401748			1.54656e-06	4.79515e-07		0.000267292	0.00695556			8.12645e-07		0.00188261
6.12773e-07	0.000385401	1.08619e-06	8.07593	1.76978e-07	0.000206195	0.000122826			0.000104156		0.000146978		0.000267292	3.97363e-06	4.04614		9.13939e-07	0.000510957	5.72144e-06
7.66179e-05	0.000705772	5.72749e-05	0.00313183	2.55794e-07	3.0567e-07	0.000122826		2.92659e-07		3.77598e-07			1.44465e-06	4.04614	0.00933019	2.26822e-05	0.000516778	0.000164901	4.96909e-06
7.31746e-05		0.00179223		2.15147e-07	4.31e-05	3.17416e-07		4.1054e-07		0.000238939	3.92533e-07	5.33585e-07	0.120375	1.60801e-05		0.000136974		0.000164901	0.00816391
7.31746e-05	0.00179223		1.93174e-06	3.6235e-07		8.25016e-05	0.000676474	0.000104156		0.000238939	8.42387e-05		1.69111e-06	4.50974e-05	0.000136974			0.000164901	0.00816391
7.31746e-05	7.44065e-06	1.93174e-06	7.98312e-05	0.000122919		0.000593622		2.77908e-07		2.94902e-07		0.000302447		3.32429e-06				2.96144e-05
7.31746e-05	7.70238e-06	1.93174e-06	2.35752e-07	4.11736e-07		0.000593622		6.52036e-05	1.79857e-06	4.89791e-05	9.41529e-07	3.36282e-07		8.17188e-07	0.00238574			9.10867e-06
2.54113e-07	0.00179223	1.35243e-05		7.58466e-05	4.40495e-07		6.13413e-08	5.12202e-05	0.00268013	0.000189464	8.01445e-05		0.000156345		4.06807e-06			0.000182117	1.39827e-05
4.27984e-06	3.00894e-06			5.3006e-07	1.74259e-05	3.90867e-05	1.25008e-06	5.12202e-05	1.98208e-06	8.01445e-05		3.48917e-07			7.50311e-07	0.00237451	0.000182117		0.0132334
3.06099e-07	2.0919e-05		7.21824e-07	2.9939e-06	1.75043e-05	2.47622e-07	0.00597432	1.06351e-07	2.9518e-07	0.00416173	6.7496e-05		7.12658e-07		4.27357e-06	0.00047127	1.35871e-07	1.56867e-05
2.31381e-05	4.27618e-06	3.20719e-05		3.86929e-07	5.14184e-06	0.000183888	2.02843e-07	7.38018e-05	3.09304e-05	3.95247e-06	6.7496e-05		8.90974e-07	0.00040943		8.48916e-06	0.000182117	1.43932e-05
2.14034e-05	0.00017209		7.33014e-05	9.62349e-07	1.38686e-07	6.04258e-06	2.94214e-07	4.13646e-07		4.40643e-05	0.000973404		2.78002e-06	1.71224e-06	0.000418914	3.25412e-07	1.3247e-05	1.28161e-07	0.0264737
1.39687e-07	0.000329652	7.33014e-05		3.38951e-07	3.69558e-05	0.000282595		9.00769e-07	0.000206836		0.0024384		1.44985e-07	0.000155869	1.47967e-07		4.88388e-06	1.10028e-07	0.000121927
2.51544e-07		2.96543e-07		4.61062e-07		1.71256e-06	6.30015e-08	1.64078e-06	5.19846e-07		3.50442e-06		1.28088e-07	1.04994e-06		2.65751e-07	3.21825e-07	1.17883e-05	1.81683e-05

## Sheet: Fig5e
0K
GlyGly			Gly			TMP
frequency	[GlyGly] (M)		frequency	[Gly] (M)		frequency	[TMP] (M)
0	3.41161e-16		0	4.4506e-07		0	3.90361e-07
0.99895	7.35009e-16		0.999627	9.58852e-07		0.999627	8.41007e-07
0.000541895	1.58353e-15		0.000270948	2.06578e-06		0.000270948	1.81189e-06
0.000101605	3.41161e-15		6.77369e-05	4.4506e-06		6.77369e-05	3.90361e-06
0.000203211	7.35009e-15		3.38685e-05	9.58852e-06		3.38685e-05	8.41007e-06
0.000101605	1.58353e-14
0	3.41161e-14
10K
GlyGly					Gly					TMP
frequency	frequency err_min (abs)	frequency err_max (abs)	[GlyGly] (M)		frequency	frequency err_min (abs)	frequency err_max (abs)	[Gly] (M)		frequency	frequency err_min (abs)	frequency err_max (abs)	[TMP] (M)
0.00359811	0.00295656	0.00423966	4.57757e-18		0.00100994	0.000791296	0.00122859	2.98293e-08		0.00100715	0.000311261	0.00170305	3.76807e-11
0.00361615	0.00297451	0.0042578	4.70259e-18		0.00111054	0.000900222	0.00132086	3.24889e-08		0.00100733	0.000311383	0.00170327	3.76936e-11
0.00361851	0.0029775	0.00425953	4.72219e-18		0.001146	0.000936424	0.00135559	3.34767e-08		0.00110963	0.000379262	0.00183999	4.58385e-11
0.00366041	0.00301089	0.00430993	4.9975e-18		0.00120918	0.000998649	0.00141971	3.52337e-08		0.00112872	0.000401528	0.00185592	4.78395e-11
0.00368132	0.00302686	0.00433579	5.14228e-18		0.00121295	0.00100239	0.00142351	3.53503e-08		0.00117759	0.000453797	0.00190139	5.37495e-11
0.00373905	0.00306946	0.00440865	5.57723e-18		0.00125647	0.0010457	0.00146725	3.67646e-08		0.00117884	0.000455425	0.00190226	5.39266e-11
0.00378173	0.00309872	0.00446473	5.9022e-18		0.00141612	0.00119726	0.00163499	4.20899e-08		0.00121204	0.000497159	0.00192693	5.82628e-11
0.00389974	0.00317888	0.0046206	6.71658e-18		0.00156725	0.00131928	0.00181522	4.70643e-08		0.00121904	0.000506617	0.00193147	5.98072e-11
0.00414194	0.00332947	0.00495441	8.36904e-18		0.00199616	0.00165312	0.0023392	6.01815e-08		0.00124976	0.000546275	0.00195324	6.66664e-11
0.00422938	0.0033886	0.00507016	8.89531e-18		0.00205046	0.00169453	0.00240639	6.19204e-08		0.00126412	0.000558754	0.00196948	7.10758e-11
0.00440458	0.00353086	0.0052783	9.86207e-18		0.00212093	0.00174749	0.00249436	6.42653e-08		0.00129962	0.000587217	0.00201202	8.11806e-11
0.00444772	0.00356615	0.00532928	1.01314e-17		0.00229336	0.00187566	0.00271105	6.99952e-08		0.00129971	0.000587273	0.00201215	8.12085e-11
0.00445463	0.00357168	0.00533758	1.01737e-17		0.0023593	0.00192698	0.00279162	7.21233e-08		0.0013185	0.00060704	0.00202996	9.8756e-11
0.00454062	0.00366561	0.00541564	1.07668e-17		0.00247987	0.00201605	0.0029437	7.59087e-08		0.00132851	0.000606673	0.00205035	1.03067e-10
0.00458792	0.00371742	0.00545841	1.10787e-17		0.00248903	0.0020252	0.00295286	7.61598e-08		0.00135816	0.000600681	0.00211563	1.158e-10
0.00471898	0.00386569	0.00557227	1.20158e-17		0.00260155	0.00213675	0.00306635	7.92069e-08		0.00135955	0.0006003	0.0021188	1.16181e-10
0.0048138	0.00396956	0.00565803	1.27159e-17		0.00304762	0.00252799	0.00356725	9.06798e-08		0.00139149	0.000587191	0.00219579	1.25523e-10
0.00504005	0.0042065	0.00587361	1.44704e-17		0.00346435	0.0028721	0.0040566	1.01397e-07		0.00140505	0.000585869	0.00222422	1.28851e-10
0.00546257	0.00456663	0.00635851	1.80305e-17		0.00466744	0.00387164	0.00546324	1.29657e-07		0.00144444	0.000587838	0.00230104	1.43628e-10
0.00558661	0.00466404	0.00650919	1.91644e-17		0.00483191	0.00399609	0.00566774	1.33403e-07		0.00147494	0.000597983	0.0023519	1.53128e-10
0.0057708	0.00477816	0.00676345	2.12472e-17		0.00507183	0.00420159	0.00594207	1.38455e-07		0.00153789	0.000603633	0.00247216	1.74898e-10
0.00582095	0.00480773	0.00683418	2.18275e-17		0.00569022	0.00474977	0.00663068	1.508e-07		0.00153808	0.00060367	0.0024725	1.74958e-10
0.00582839	0.00481237	0.00684441	2.19185e-17		0.00593129	0.0049782	0.00688438	1.55385e-07		0.00169303	0.000667458	0.0027186	2.12763e-10
0.00593709	0.0048709	0.00700329	2.31963e-17		0.00636478	0.00537723	0.00735233	1.6354e-07		0.00172717	0.000683997	0.00277035	2.22051e-10
0.0059858	0.00489655	0.00707505	2.38684e-17		0.00639384	0.00540364	0.00738404	1.64081e-07		0.00181839	0.000715314	0.00292146	2.49483e-10
0.00612611	0.00496402	0.00728821	2.58872e-17		0.00677208	0.00577994	0.00776422	1.70646e-07		0.00182024	0.000717093	0.00292338	2.50305e-10
0.00623313	0.00501711	0.00744914	2.73956e-17		0.00825131	0.00712388	0.00937874	1.95364e-07		0.00186832	0.000763653	0.00297299	2.70432e-10
0.00650661	0.00515344	0.00785978	3.11756e-17		0.0097852	0.00866999	0.0109004	2.18453e-07		0.00188675	0.000782611	0.0029909	2.776e-10
0.00706624	0.005422	0.00871048	3.88456e-17		0.0140916	0.0122234	0.0159598	2.79338e-07		0.00198029	0.000869535	0.00309104	3.09438e-10
0.00722942	0.00549858	0.00896027	4.12884e-17		0.0147879	0.0128239	0.0167518	2.87409e-07		0.00203345	0.000911012	0.0031559	3.29905e-10
0.00753713	0.00565113	0.00942313	4.57757e-17		0.0159282	0.0138218	0.0180347	2.98293e-07		0.00213395	0.000976054	0.00329185	3.76807e-10
0.00761754	0.005687	0.00954808	4.70259e-17		0.0193234	0.0162328	0.0224141	3.24889e-07		0.00213419	0.000976143	0.00329223	3.76936e-10
0.00762932	0.00569259	0.00956605	4.72219e-17		0.0209263	0.0176531	0.0241995	3.34767e-07		0.0022596	0.00100264	0.00351657	4.58385e-10
0.00776807	0.00581194	0.00972421	4.9975e-17		0.0242026	0.0202086	0.0281966	3.52337e-07		0.00228939	0.00100869	0.0035701	4.78395e-10
0.00784675	0.00588086	0.00981264	5.14228e-17		0.024453	0.0204287	0.0284772	3.53503e-07		0.00238982	0.00104735	0.00373229	5.37495e-10
0.00811472	0.00614118	0.0100883	5.57723e-17		0.0280113	0.0240162	0.0320064	3.67646e-07		0.0023927	0.00104854	0.00373686	5.39266e-10
0.00832158	0.00634094	0.0103022	5.9022e-17		0.0426786	0.0356112	0.0497461	4.20899e-07		0.00245873	0.00107234	0.00384511	5.82628e-10
0.00884052	0.00682669	0.0108544	6.71658e-17		0.0579883	0.0482618	0.0677149	4.70643e-07		0.00248027	0.00107703	0.00388351	5.98072e-10
0.00990967	0.0077838	0.0120355	8.36904e-17		0.101725	0.0864141	0.117037	6.01815e-07		0.00255747	0.00109575	0.0040192	6.66664e-10
0.0102629	0.00808302	0.0124428	8.89531e-17		0.107574	0.0912848	0.123864	6.19204e-07		0.00261109	0.00111458	0.00410761	7.10758e-10
0.0109466	0.00870973	0.0131834	9.86207e-17		0.115384	0.0976512	0.133117	6.42653e-07		0.00275247	0.00118781	0.00431712	8.11806e-10
0.011148	0.00890418	0.0133918	1.01314e-16		0.133781	0.112007	0.155555	6.99952e-07		0.00275287	0.00118804	0.00431769	8.12085e-10
0.0111793	0.00893452	0.0134241	1.01737e-16		0.13988	0.117522	0.162238	7.21233e-07		0.00301358	0.00133492	0.00469223	9.8756e-10
0.0115936	0.0093883	0.0137989	1.07668e-16		0.149976	0.125576	0.174375	7.59087e-07		0.00305673	0.0013961	0.00471736	1.03067e-09
0.0117997	0.00961494	0.0139845	1.10787e-16		0.150571	0.126037	0.175105	7.61598e-07		0.00316602	0.00154548	0.00478657	1.158e-09
0.0123777	0.0102568	0.0144987	1.20158e-16		0.156404	0.132785	0.180023	7.92069e-07		0.00316919	0.00154992	0.00478846	1.16181e-09
0.0127726	0.0107225	0.0148227	1.27159e-16		0.175194	0.147916	0.202473	9.06798e-07		0.00323336	0.00164835	0.00481838	1.25523e-09
0.0137008	0.0118196	0.0155821	1.44704e-16		0.187278	0.161802	0.212755	1.01397e-06		0.0032559	0.00168247	0.00482933	1.28851e-09
0.0155718	0.0139381	0.0172055	1.80305e-16		0.206344	0.182917	0.229771	1.29657e-06		0.00335529	0.00183121	0.00487937	1.43628e-09
0.0161184	0.0145983	0.0176384	1.91644e-16		0.207616	0.183564	0.231667	1.33403e-06		0.00340729	0.00190116	0.00491341	1.53128e-09
0.0170821	0.0156744	0.0184898	2.12472e-16		0.207738	0.184905	0.230571	1.38455e-06		0.00350841	0.00202168	0.00499514	1.74898e-09
0.0173346	0.0159425	0.0187268	2.18275e-16		0.204815	0.18698	0.222651	1.508e-06		0.00350866	0.00202191	0.0049954	1.74958e-09
0.0173716	0.0159844	0.0187588	2.19185e-16		0.203127	0.186374	0.21988	1.55385e-06		0.00361781	0.00211828	0.00511733	2.12763e-09
0.0179177	0.0165686	0.0192667	2.31963e-16		0.198729	0.183877	0.213581	1.6354e-06		0.00366376	0.00213224	0.00519529	2.22051e-09
0.0181971	0.0168591	0.0195351	2.38684e-16		0.198377	0.183621	0.213133	1.64081e-06		0.00380725	0.00218503	0.00542947	2.49483e-09
0.0189746	0.017726	0.0202233	2.58872e-16		0.193838	0.179719	0.207956	1.70646e-06		0.00381142	0.00218665	0.00543619	2.50305e-09
0.0195371	0.0183622	0.0207121	2.73956e-16		0.174356	0.161015	0.187697	1.95364e-06		0.00391026	0.00222288	0.00559764	2.70432e-09
0.0209363	0.0198601	0.0220125	3.11756e-16		0.15743	0.146405	0.168456	2.18453e-06		0.00393943	0.00222802	0.00565083	2.776e-09
0.0236551	0.0224739	0.0248363	3.88456e-16		0.116488	0.105422	0.127555	2.79338e-06		0.00404321	0.002253	0.00583341	3.09438e-09
0.0245185	0.0232449	0.0257921	4.12884e-16		0.111788	0.100103	0.123473	2.87409e-06		0.00411799	0.00228515	0.00595082	3.29905e-09
0.0261101	0.0246157	0.0276046	4.57757e-16		0.106545	0.0954621	0.117628	2.98293e-06		0.00429925	0.00236889	0.0062296	3.76807e-09
0.0265476	0.024982	0.0281131	4.70259e-16		0.0962647	0.0874764	0.105053	3.24889e-06		0.00429981	0.00236928	0.00623035	3.76936e-09
0.0266166	0.0250403	0.0281929	4.72219e-16		0.0933117	0.0853744	0.101249	3.34767e-06		0.00468931	0.00263941	0.00673922	4.58385e-09
0.0275126	0.0259344	0.0290908	4.9975e-16		0.0893503	0.0818625	0.0968381	3.52337e-06		0.00476485	0.00272031	0.00680938	4.78395e-09
0.027975	0.0263695	0.0295806	5.14228e-16		0.089169	0.0817082	0.0966298	3.53503e-06		0.00497688	0.0029387	0.00701507	5.37495e-09
0.0293602	0.0276138	0.0311067	5.57723e-16		0.0880013	0.0816855	0.094317	3.67646e-06		0.0049825	0.00294573	0.00701928	5.39266e-09
0.0303718	0.0284988	0.0322448	5.9022e-16		0.0869473	0.0821384	0.0917562	4.20899e-06		0.00512331	0.00311967	0.00712694	5.82628e-09
0.0328449	0.0305377	0.0351522	6.71658e-16		0.0885633	0.0805093	0.0966172	4.70643e-06		0.00517501	0.00318383	0.0071662	5.98072e-09
0.0378926	0.0343771	0.0414082	8.36904e-16		0.0987091	0.0837526	0.113666	6.01815e-06		0.0054391	0.00348157	0.00739663	6.66664e-09
0.0395056	0.0355695	0.0434416	8.89531e-16		0.100671	0.0851422	0.1162	6.19204e-06		0.00560062	0.00365083	0.00755041	7.10758e-09
0.0424073	0.0378036	0.0470109	9.86207e-16		0.104032	0.0881633	0.119901	6.42653e-06		0.00594626	0.00399267	0.00789985	8.11806e-09
0.0432035	0.0384157	0.0479913	1.01314e-15		0.113628	0.0963098	0.130946	6.99952e-06		0.0059471	0.00399335	0.00790085	8.12085e-09
0.0433222	0.0384986	0.0481458	1.01737e-15		0.117304	0.0988994	0.135708	7.21233e-06		0.00644234	0.0043771	0.00850757	9.8756e-09
0.0449864	0.0396508	0.0503221	1.07668e-15		0.124598	0.105066	0.14413	7.59087e-06		0.00657544	0.00446398	0.0086869	1.03067e-08
0.0458458	0.0402198	0.0514717	1.10787e-15		0.125118	0.105538	0.144697	7.61598e-06		0.00694095	0.0046812	0.00920069	1.158e-08
0.048414	0.0418961	0.0549319	1.20158e-15		0.131258	0.111216	0.151301	7.92069e-06		0.00695152	0.00468781	0.00921522	1.16181e-08
0.0503322	0.0431414	0.0575229	1.27159e-15		0.155966	0.135503	0.176429	9.06798e-06		0.00718553	0.00483001	0.00954104	1.25523e-08
0.0549996	0.0461156	0.0638837	1.44704e-15		0.177033	0.156796	0.197269	1.01397e-05		0.00727315	0.00488799	0.0096583	1.28851e-08
0.0633232	0.0524977	0.0741486	1.80305e-15		0.228379	0.192645	0.264113	1.29657e-05		0.00758879	0.00517331	0.0100043	1.43628e-08
0.0657057	0.0541611	0.0772503	1.91644e-15		0.233706	0.197061	0.270351	1.33403e-05		0.00779732	0.00536673	0.0102279	1.53128e-08
0.0691058	0.0581997	0.0800119	2.12472e-15		0.238765	0.203828	0.273701	1.38455e-05		0.00825449	0.0057696	0.0107394	1.74898e-08
0.069872	0.0592439	0.0805002	2.18275e-15		0.246342	0.218037	0.274646	1.508e-05		0.00825577	0.00577073	0.0107408	1.74958e-08
0.0699893	0.0593962	0.0805823	2.19185e-15		0.247761	0.221134	0.274388	1.55385e-05		0.00896786	0.00640046	0.0115353	2.12763e-08
0.0714982	0.0611612	0.0818351	2.31963e-15		0.247763	0.222809	0.272717	1.6354e-05		0.00913078	0.00655902	0.0117025	2.22051e-08
0.0721828	0.0618186	0.0825469	2.38684e-15		0.247599	0.22282	0.272378	1.64081e-05		0.00959439	0.00699083	0.0121979	2.49483e-08
0.0737702	0.0630474	0.0844929	2.58872e-15		0.24413	0.221023	0.267236	1.70646e-05		0.00960858	0.00700344	0.0122137	2.50305e-08
0.0744437	0.0640119	0.0848754	2.73956e-15		0.224076	0.209821	0.238331	1.95364e-05		0.00994486	0.00729425	0.0125955	2.70432e-08
0.0751544	0.0660262	0.0842826	3.11756e-15		0.202891	0.185952	0.21983	2.18453e-05		0.0100498	0.00737786	0.0127218	2.776e-08
0.0753845	0.0699182	0.0808509	3.88456e-15		0.140409	0.113596	0.167223	2.79338e-05		0.0105072	0.0077389	0.0132756	3.09438e-08
0.0752192	0.0709124	0.0795261	4.12884e-15		0.132822	0.105191	0.160454	2.87409e-05		0.0107742	0.00790633	0.013642	3.29905e-08
0.0750236	0.0725504	0.0774968	4.57757e-15		0.123799	0.0964214	0.151177	2.98293e-05		0.01136	0.00824246	0.0144775	3.76807e-08
0.0749508	0.0728581	0.0770436	4.70259e-15		0.104675	0.0794439	0.129907	3.24889e-05		0.0113615	0.00824313	0.0144798	3.76936e-08
0.0749218	0.0728418	0.0770018	4.72219e-15		0.0986781	0.0752247	0.122131	3.34767e-05		0.0123687	0.00874217	0.0159953	4.58385e-08
0.0742298	0.0726324	0.0758272	4.9975e-15		0.0894205	0.0677092	0.111132	3.52337e-05		0.0125899	0.00889646	0.0162832	4.78395e-08
0.0737816	0.0723012	0.0752619	5.14228e-15		0.088912	0.0672724	0.110552	3.53503e-05		0.0132418	0.00934362	0.0171399	5.37495e-08
0.0723269	0.0710045	0.0736493	5.57723e-15		0.0841075	0.0652694	0.102946	3.67646e-05		0.0132607	0.00935732	0.017164	5.39266e-08
0.071366	0.070165	0.072567	5.9022e-15		0.0703454	0.0559447	0.0847462	4.20899e-05		0.0137624	0.00975018	0.0177747	5.82628e-08
0.0691437	0.0678249	0.0704626	6.71658e-15		0.0609211	0.0489816	0.0728606	4.70643e-05		0.0139389	0.00988617	0.0179917	5.98072e-08
0.0652623	0.0636644	0.0668602	8.36904e-15		0.044218	0.0353599	0.0530762	6.01815e-05		0.014768	0.0105146	0.0190213	6.66664e-08
0.0641718	0.062594	0.0657495	8.89531e-15		0.0423385	0.033655	0.0510219	6.19204e-05		0.0153033	0.0109191	0.0196875	7.10758e-08
0.0622562	0.0605058	0.0640065	9.86207e-15		0.0401661	0.0319355	0.0483967	6.42653e-05		0.0165279	0.0118313	0.0212245	8.11806e-08
0.0617477	0.0599013	0.0635942	1.01314e-14		0.0356209	0.0287185	0.0425233	6.99952e-05		0.0165313	0.0118338	0.0212287	8.12085e-08
0.0616691	0.0598043	0.063534	1.01737e-14		0.0341188	0.0278449	0.0403927	7.21233e-05		0.0187071	0.0134668	0.0239473	9.8756e-08
0.0607397	0.0588961	0.0625832	1.07668e-14		0.0319127	0.025952	0.0378733	7.59087e-05		0.0192214	0.0138764	0.0245663	1.03067e-07
0.0602978	0.0584847	0.0621108	1.10787e-14		0.0317935	0.0258397	0.0377474	7.61598e-05		0.0208185	0.0151954	0.0264415	1.158e-07
0.0590474	0.0571476	0.0609472	1.20158e-14		0.0305797	0.0250877	0.0360716	7.92069e-05		0.0208612	0.0152395	0.0264829	1.16181e-07
0.0581677	0.0561641	0.0601714	1.27159e-14		0.02728	0.0222009	0.0323591	9.06798e-05		0.0218916	0.0162943	0.0274889	1.25523e-07
0.0560084	0.0535469	0.0584699	1.44704e-14		0.0246727	0.0201491	0.0291962	0.000101397		0.0222724	0.0166884	0.0278564	1.28851e-07
0.0518076	0.0481691	0.0554461	1.80305e-14		0.0189929	0.015247	0.0227389	0.000129657		0.0238966	0.0183953	0.0293978	1.43628e-07
0.0504737	0.0464019	0.0545455	1.91644e-14		0.0183447	0.0146444	0.022045	0.000133403		0.0249906	0.0195991	0.0303822	1.53128e-07
0.0483699	0.0442258	0.052514	2.12472e-14		0.0175847	0.0140214	0.0211481	0.000138455		0.0275355	0.0223598	0.0327111	1.74898e-07
0.0478582	0.0437633	0.0519531	2.18275e-14		0.0159932	0.0129419	0.0190444	0.0001508		0.0275428	0.0223681	0.0327174	1.74958e-07
0.0477807	0.0436879	0.0518734	2.19185e-14		0.0154633	0.0126517	0.0182748	0.000155385		0.0319805	0.0274909	0.0364702	2.12763e-07
0.0466772	0.0426068	0.0507476	2.31963e-14		0.0146983	0.0120781	0.0173185	0.00016354		0.0330395	0.0287261	0.037353	2.22051e-07
0.0461363	0.0420484	0.0502242	2.38684e-14		0.0146552	0.0120434	0.0172671	0.000164081		0.0360346	0.0322051	0.039864	2.49483e-07
0.0446425	0.0403514	0.0489335	2.58872e-14		0.0141814	0.0117187	0.0166442	0.000170646		0.0361244	0.0323073	0.0399414	2.50305e-07
0.0436619	0.039259	0.0480648	2.73956e-14		0.0126945	0.0101641	0.0152248	0.000195364		0.0382169	0.0348109	0.0416229	2.70432e-07
0.0416703	0.0374145	0.0459262	3.11756e-14		0.0115775	0.00935106	0.013804	0.000218453		0.0389496	0.0356705	0.0422288	2.776e-07
0.0383216	0.0349676	0.0416756	3.88456e-14		0.00912601	0.00750628	0.0107457	0.000279338		0.0420413	0.039443	0.0446397	3.09438e-07
0.0374257	0.0343488	0.0405025	4.12884e-14		0.00883334	0.0072623	0.0104044	0.000287409		0.0440508	0.041809	0.0462926	3.29905e-07
0.0359087	0.0334786	0.0383388	4.57757e-14		0.00848534	0.00702031	0.00995038	0.000298293		0.0486167	0.0465432	0.0506901	3.76807e-07
0.0355114	0.0332465	0.0377762	4.70259e-14		0.00773621	0.00660127	0.00887115	0.000324889		0.0486295	0.0465552	0.0507038	3.76936e-07
0.0354584	0.0332033	0.0377135	4.72219e-14		0.00747164	0.00643215	0.00851114	0.000334767		0.0565201	0.0527486	0.0602915	4.58385e-07
0.0348466	0.0326824	0.0370108	4.9975e-14		0.00706366	0.0060167	0.00811061	0.000352337		0.0584354	0.0539978	0.0628731	4.78395e-07
0.034556	0.0323725	0.0367396	5.14228e-14		0.00704149	0.00599515	0.00808783	0.000353503		0.0640863	0.0575727	0.0705999	5.37495e-07
0.0338493	0.0315659	0.0361327	5.57723e-14		0.00681277	0.00582956	0.00779598	0.000367646		0.0642523	0.0576703	0.0708343	5.39266e-07
0.0333869	0.0310795	0.0356942	5.9022e-14		0.00621497	0.00540692	0.00702302	0.000420899		0.0683341	0.0600603	0.0766079	5.82628e-07
0.0322821	0.0299232	0.0346411	6.71658e-14		0.00567752	0.00491896	0.00643608	0.000470643		0.0697967	0.0609134	0.0786801	5.98072e-07
0.0302334	0.0279838	0.0324831	8.36904e-14		0.00456047	0.00402934	0.00509159	0.000601815		0.0763562	0.0648059	0.0879065	6.66664e-07
0.0295882	0.0273469	0.0318294	8.89531e-14		0.00444029	0.00394331	0.00493727	0.000619204		0.0803776	0.0673161	0.0934392	7.10758e-07
0.0285049	0.0264043	0.0306056	9.86207e-14		0.00429682	0.00384779	0.00474586	0.000642653		0.0892914	0.0728502	0.105733	8.11806e-07
0.0282371	0.0261908	0.0302834	1.01314e-13		0.00398357	0.00357375	0.0043934	0.000699952		0.0893128	0.0728681	0.105758	8.12085e-07
0.0281986	0.0261544	0.0302427	1.01737e-13		0.00389038	0.00350139	0.00427937	0.000721233		0.10269	0.083513	0.121866	9.8756e-07
0.0277648	0.0258387	0.029691	1.07668e-13		0.00377293	0.00341165	0.00413421	0.000759087		0.10606	0.0862474	0.125872	1.03067e-06
0.0275698	0.0256511	0.0294885	1.10787e-13		0.00376641	0.00340562	0.00412721	0.000761598		0.114868	0.0937832	0.135954	1.158e-06
0.0270434	0.02504	0.0290468	1.20158e-13		0.00370101	0.00336627	0.00403575	0.000792069		0.115136	0.0940107	0.136262	1.16181e-06
0.0267386	0.024728	0.0287492	1.27159e-13		0.0035045	0.00311512	0.00389388	0.000906798		0.120885	0.0989336	0.142836	1.25523e-06
0.0261984	0.0243319	0.0280649	1.44704e-13		0.00338029	0.00296749	0.00379309	0.00101397		0.122495	0.100746	0.144245	1.28851e-06
0.0253466	0.0235197	0.0271735	1.80305e-13		0.00315877	0.00284576	0.00347179	0.00129657		0.128815	0.106686	0.150944	1.43628e-06
0.0252023	0.023477	0.0269275	1.91644e-13		0.00313141	0.00282966	0.00343316	0.00133403		0.131693	0.110659	0.152727	1.53128e-06
0.02502	0.0234682	0.0265718	2.12472e-13		0.00309633	0.00280847	0.00338419	0.00138455		0.135942	0.118537	0.153347	1.74898e-06
0.0249885	0.0234705	0.0265065	2.18275e-13		0.00301434	0.00274868	0.00328	0.001508		0.135949	0.118558	0.153339	1.74958e-06
0.0249886	0.023475	0.0265022	2.19185e-13		0.00298234	0.00272232	0.00324235	0.00155385		0.136899	0.129249	0.144548	2.12763e-06
0.0250301	0.0234786	0.0265816	2.31963e-13		0.00293383	0.00268683	0.00318083	0.0016354		0.136512	0.130326	0.142697	2.22051e-06
0.025073	0.0234724	0.0266735	2.38684e-13		0.0029305	0.00268442	0.00317658	0.00164081		0.134344	0.128556	0.140132	2.49483e-06
0.0252771	0.023501	0.0270531	2.58872e-13		0.00289097	0.00265558	0.00312635	0.00170646		0.134228	0.128455	0.140001	2.50305e-06
0.0254112	0.0235136	0.0273088	2.73956e-13		0.00276943	0.00255067	0.00298819	0.00195364		0.130996	0.124845	0.137147	2.70432e-06
0.0257461	0.0235048	0.0279874	3.11756e-13		0.00265942	0.00242877	0.00289007	0.00218453		0.129875	0.123354	0.136396	2.776e-06
0.0266362	0.0237922	0.0294802	3.88456e-13		0.0023464	0.00202165	0.00267114	0.00279338		0.124183	0.115712	0.132654	3.09438e-06
0.0269246	0.023853	0.0299962	4.12884e-13		0.00230726	0.00196521	0.00264932	0.00287409		0.120857	0.111215	0.130499	3.29905e-06
0.0274333	0.0239072	0.0309594	4.57757e-13		0.002264	0.00191628	0.00261171	0.00298293		0.114102	0.102063	0.126141	3.76807e-06
0.0275793	0.0239229	0.0312357	4.70259e-13		0.00216737	0.00179108	0.00254365	0.00324889		0.114087	0.102049	0.126126	3.76936e-06
0.0276035	0.0239274	0.0312796	4.72219e-13		0.00213675	0.00175519	0.00251831	0.00334767		0.106374	0.0945	0.118247	4.58385e-06
0.0278832	0.0241118	0.0316547	4.9975e-13		0.00207956	0.00168932	0.0024698	0.00352337		0.104498	0.0923766	0.116619	4.78395e-06
0.0280432	0.0242275	0.031859	5.14228e-13		0.00207666	0.00168667	0.00246665	0.00353503		0.100276	0.0887653	0.111787	5.37495e-06
0.0285415	0.0245875	0.0324955	5.57723e-13		0.00204328	0.00165746	0.00242909	0.00367646		0.100165	0.0886398	0.111689	5.39266e-06
0.0289451	0.0248785	0.0330118	5.9022e-13		0.0019272	0.00154464	0.00230976	0.00420899		0.0980314	0.0862946	0.109768	5.82628e-06
0.0299932	0.0256414	0.0343449	6.71658e-13		0.00182746	0.00144394	0.00221098	0.00470643		0.0975042	0.0858613	0.109147	5.98072e-06
0.0317698	0.0269669	0.0365728	8.36904e-13		0.00156366	0.00115407	0.00197324	0.00601815		0.0957002	0.083553	0.107847	6.66664e-06
0.0323384	0.0273781	0.0372988	8.89531e-13		0.0015319	0.00111717	0.00194663	0.00619204		0.0953541	0.0841697	0.106538	7.10758e-06
0.033425	0.0281817	0.0386682	9.86207e-13		0.0014925	0.00107133	0.00191368	0.00642653		0.0956318	0.0870548	0.104209	8.11806e-06
0.0337124	0.0283821	0.0390428	1.01314e-12		0.00140616	0.000965682	0.00184663	0.00699952		0.095635	0.0870682	0.104202	8.12085e-06
0.0337597	0.0284175	0.0391019	1.01737e-12		0.00137764	0.000933276	0.00182201	0.00721233		0.0984168	0.0952614	0.101572	9.8756e-06
0.0343389	0.0290738	0.039604	1.07668e-12		0.00133819	0.000881697	0.00179469	0.00759087		0.0993212	0.0967938	0.101849	1.03067e-05
0.0346304	0.0293885	0.0398722	1.10787e-12		0.00133571	0.000878318	0.0017931	0.00761598		0.102063	0.0980079	0.106119	1.158e-05
0.0354956	0.0302972	0.040694	1.20158e-12		0.00131432	0.000863728	0.00176491	0.00792069		0.102159	0.0980366	0.106281	1.16181e-05
0.036169	0.0309622	0.0413757	1.27159e-12		0.00123156	0.00080181	0.00166132	0.00906798		0.104648	0.0987503	0.110545	1.25523e-05
0.0379404	0.0326285	0.0432523	1.44704e-12		0.00115765	0.000734661	0.00158063	0.0101397		0.105521	0.0989153	0.112126	1.28851e-05
0.0418708	0.0360833	0.0476583	1.80305e-12							0.109508	0.0996202	0.119395	1.43628e-05
0.0429915	0.0370608	0.0489223	1.91644e-12							0.111848	0.10018	0.123515	1.53128e-05
0.0451481	0.0388036	0.0514925	2.12472e-12							0.117117	0.101327	0.132908	1.74898e-05
0.0457801	0.0393241	0.0522362	2.18275e-12							0.117129	0.101331	0.132927	1.74958e-05
0.0458688	0.0393916	0.0523461	2.19185e-12							0.124919	0.104139	0.145699	2.12763e-05
0.0470788	0.0402988	0.0538587	2.31963e-12							0.127046	0.10534	0.148753	2.22051e-05
0.0477414	0.0408244	0.0546583	2.38684e-12							0.132923	0.108404	0.157442	2.49483e-05
0.0495985	0.0420985	0.0570984	2.58872e-12							0.13311	0.108519	0.1577	2.50305e-05
0.0507685	0.0431583	0.0583788	2.73956e-12							0.137358	0.110899	0.163817	2.70432e-05
0.0532717	0.0453509	0.0611924	3.11756e-12							0.138674	0.111561	0.165787	2.776e-05
0.0576693	0.0482405	0.0670981	3.88456e-12							0.144717	0.114674	0.174761	3.09438e-05
0.0590321	0.048871	0.0691933	4.12884e-12							0.147012	0.11784	0.176183	3.29905e-05
0.0608086	0.0508076	0.0708097	4.57757e-12							0.149044	0.125012	0.173075	3.76807e-05
0.0611816	0.0512543	0.0711089	4.70259e-12							0.149043	0.125032	0.173053	3.76936e-05
0.0612423	0.0513293	0.0711552	4.72219e-12							0.144534	0.134659	0.154409	4.58385e-05
0.0620912	0.0523658	0.0718165	4.9975e-12							0.142688	0.13444	0.150936	4.78395e-05
0.0624597	0.0527469	0.0721725	5.14228e-12							0.135466	0.126197	0.144735	5.37495e-05
0.0635442	0.0538302	0.0732582	5.57723e-12							0.135195	0.125768	0.144622	5.39266e-05
0.0641795	0.0546745	0.0736846	5.9022e-12							0.127592	0.114444	0.140741	5.82628e-05
0.0656003	0.0566128	0.0745877	6.71658e-12							0.124708	0.110023	0.139392	5.98072e-05
0.0678978	0.0601567	0.0756389	8.36904e-12							0.110218	0.0906056	0.129831	6.66664e-05
0.0685257	0.0610852	0.0759662	8.89531e-12							0.102184	0.0815653	0.122804	7.10758e-05
0.0698395	0.0624549	0.0772241	9.86207e-12							0.0865213	0.0665774	0.106465	8.11806e-05
0.0702767	0.0628546	0.0776989	1.01314e-11							0.0864854	0.0665514	0.10642	8.12085e-05
0.0703341	0.0628899	0.0777783	1.01737e-11							0.0671526	0.0553866	0.0789186	9.8756e-05
0.0712005	0.0634363	0.0789648	1.07668e-11							0.0629813	0.0527342	0.0732284	0.000103067
0.0716063	0.0635855	0.0796272	1.10787e-11							0.0528783	0.0479403	0.0578164	0.0001158
0.0728548	0.0639403	0.0817692	1.20158e-11							0.0526247	0.0477535	0.0574959	0.000116181
0.0740352	0.0645789	0.0834916	1.27159e-11							0.0477318	0.0440037	0.0514599	0.000125523
0.076978	0.0659589	0.0879972	1.44704e-11							0.0463958	0.0425795	0.0502122	0.000128851
0.0831039	0.0683571	0.0978507	1.80305e-11							0.0423651	0.0381753	0.046555	0.000143628
0.0851	0.0691217	0.101078	1.91644e-11							0.040159	0.0359722	0.0443458	0.000153128
0.0876159	0.0707332	0.104499	2.12472e-11							0.0357555	0.031459	0.040052	0.000174898
0.0879325	0.0713196	0.104545	2.18275e-11							0.0357449	0.0314495	0.0400402	0.000174958
0.087996	0.0714432	0.104549	2.19185e-11							0.0302957	0.0279575	0.0326338	0.000212763
0.0882553	0.0726266	0.103884	2.31963e-11							0.0291277	0.0268739	0.0313816	0.000222051
0.0884511	0.0732161	0.103686	2.38684e-11							0.0260787	0.0238038	0.0283536	0.000249483
0.0879939	0.0747533	0.101234	2.58872e-11							0.0260004	0.0237086	0.0282922	0.000250305
0.087034	0.0749217	0.0991463	2.73956e-11							0.024371	0.0218701	0.026872	0.000270432
0.0831688	0.0735934	0.0927443	3.11756e-11							0.0238834	0.021417	0.0263498	0.0002776
0.0731392	0.0589984	0.0872799	3.88456e-11							0.0220498	0.0195845	0.024515	0.000309438
0.0694049	0.0524997	0.08631	4.12884e-11							0.0210444	0.018712	0.0233768	0.000329905
0.0638079	0.0430383	0.0845775	4.57757e-11							0.0190835	0.0170351	0.0211319	0.000376807
0.0625584	0.0407494	0.0843674	4.70259e-11							0.0190787	0.017032	0.0211254	0.000376936
0.0623128	0.0404172	0.0842085	4.72219e-11							0.016353	0.0149849	0.0177211	0.000458385
0.0594797	0.0370414	0.081918	4.9975e-11							0.0157822	0.0144081	0.0171562	0.000478395
0.0576674	0.03542	0.0799148	5.14228e-11							0.0143205	0.0130314	0.0156097	0.000537495
0.05308	0.0315733	0.0745866	5.57723e-11							0.0142822	0.012991	0.0155734	0.000539266
0.0502582	0.0295994	0.070917	5.9022e-11							0.0134747	0.012269	0.0146804	0.000582628
0.044864	0.0270334	0.0626946	6.71658e-11							0.0132159	0.0120541	0.0143776	0.000598072
0.0365192	0.0247471	0.0482913	8.36904e-11							0.0122357	0.0111838	0.0132876	0.000666664
0.0344996	0.0246376	0.0443617	8.89531e-11							0.0116742	0.0107196	0.0126289	0.000710758
0.0310108	0.0247442	0.0372775	9.86207e-11							0.010473	0.0095076	0.0114384	0.000811806
0.0301031	0.0247842	0.035422	1.01314e-10							0.0104701	0.00950517	0.0114349	0.000812085
0.0300045	0.0247834	0.0352257	1.01737e-10
0.028699	0.0247785	0.0326194	1.07668e-10
0.0283308	0.024426	0.0322357	1.10787e-10
0.0274042	0.0234127	0.0313957	1.20158e-10
0.0267897	0.0227852	0.0307942	1.27159e-10
0.0254129	0.021377	0.0294487	1.44704e-10
0.0231126	0.0194486	0.0267766	1.80305e-10
0.0224594	0.0189113	0.0260076	1.91644e-10
0.021379	0.0181932	0.0245648	2.12472e-10
0.0211124	0.018026	0.0241987	2.18275e-10
0.0210762	0.0179971	0.0241553	2.19185e-10
0.0206105	0.0176747	0.0235463	2.31963e-10
0.0203942	0.0174642	0.0233242	2.38684e-10
0.0198588	0.0169217	0.0227959	2.58872e-10
0.0195063	0.0165915	0.022421	2.73956e-10
0.018753	0.015957	0.0215491	3.11756e-10
0.0172961	0.0147635	0.0198286	3.88456e-10
0.016875	0.0144291	0.0193209	4.12884e-10
0.0161441	0.0138994	0.0183889	4.57757e-10
0.015958	0.0137635	0.0181525	4.70259e-10
0.0159315	0.0137405	0.0181225	4.72219e-10
0.0155994	0.0135083	0.0176905	4.9975e-10
0.0154494	0.0133561	0.0175428	5.14228e-10
0.015061	0.0129606	0.0171614	5.57723e-10
0.014801	0.0127124	0.0168897	5.9022e-10
0.0142529	0.0122689	0.016237	6.71658e-10
0.0133264	0.0116428	0.0150101	8.36904e-10
0.0130597	0.0114535	0.0146658	8.89531e-10
0.0126048	0.0111658	0.0140437	9.86207e-10
0.0124813	0.0110789	0.0138836	1.01314e-09
0.0124651	0.0110659	0.0138643	1.01737e-09
0.0122431	0.0108881	0.0135981	1.07668e-09
0.0121462	0.0107759	0.0135165	1.10787e-09
0.0118869	0.010475	0.0132988	1.20158e-09
0.0117145	0.0102996	0.0131294	1.27159e-09
0.0112924	0.00987228	0.0127125	1.44704e-09
0.0104161	0.00898043	0.0118518	1.80305e-09
0.010136	0.00869349	0.0115785	1.91644e-09
0.00966648	0.00826832	0.0110646	2.12472e-09
0.00955009	0.00815074	0.0109494	2.18275e-09
0.00953372	0.00813311	0.0109343	2.19185e-09
0.00933282	0.00795605	0.0107096	2.31963e-09
0.00923609	0.00785251	0.0106197	2.38684e-09
0.00898005	0.00756578	0.0103943	2.58872e-09
0.00881908	0.00741182	0.0102263	2.73956e-09
0.00849377	0.0071596	0.00982795	3.11756e-09
0.00795639	0.00667158	0.0092412	3.88456e-09
0.0078358	0.00658767	0.00908394	4.12884e-09
0.00762824	0.0064515	0.00880497	4.57757e-09
0.00756575	0.00641414	0.00871737	4.70259e-09
0.00755685	0.00640838	0.00870533	4.72219e-09
0.00744311	0.0063555	0.00853072	4.9975e-09
0.00739269	0.00631996	0.00846542	5.14228e-09
0.00724884	0.00620898	0.00828871	5.57723e-09
0.00713203	0.00610711	0.00815694	5.9022e-09
0.00685886	0.00587134	0.00784638	6.71658e-09
0.00634792	0.0053332	0.00736264	8.36904e-09
0.00617645	0.00512231	0.00723059	8.89531e-09
0.00587532	0.00472084	0.00702979	9.86207e-09
0.00582053	0.0046828	0.00695826	1.01314e-08
0.00581244	0.00467664	0.00694825	1.01737e-08
0.00571436	0.00462383	0.00680489	1.07668e-08
0.00566734	0.0045906	0.00674408	1.10787e-08
0.00553343	0.00447985	0.00658702	1.20158e-08
0.00545394	0.00443002	0.00647785	1.27159e-08
0.00527003	0.0043092	0.00623087	1.44704e-08
0.00495344	0.00402692	0.00587995	1.80305e-08
0.0048886	0.00400803	0.00576918	1.91644e-08
0.00477964	0.00396254	0.00559673	2.12472e-08
0.00473811	0.00394391	0.0055323	2.18275e-08
0.00473229	0.00394077	0.00552381	2.19185e-08
0.00464188	0.00388257	0.0054012	2.31963e-08
0.00460013	0.00384772	0.00535254	2.38684e-08
0.00449735	0.00374678	0.00524792	2.58872e-08
0.00443258	0.00369593	0.00516922	2.73956e-08
0.00430539	0.00364847	0.0049623	3.11756e-08
0.00405473	0.00350474	0.00460471	3.88456e-08
0.00396509	0.00342802	0.00450216	4.12884e-08
0.00381134	0.00328155	0.00434113	4.57757e-08
0.00377443	0.00324449	0.00430436	4.70259e-08
0.00376911	0.00323839	0.00429983	4.72219e-08
0.00370952	0.00319915	0.00421989	4.9975e-08
0.00368429	0.00317717	0.0041914	5.14228e-08
0.00361073	0.0031061	0.00411536	5.57723e-08
0.00354779	0.00304476	0.00405082	5.9022e-08
0.00337824	0.00286927	0.00388721	6.71658e-08
0.00308537	0.00258155	0.0035892	8.36904e-08
0.00299295	0.00248486	0.00350103	8.89531e-08
0.00284453	0.00234479	0.00334427	9.86207e-08
0.00281071	0.0023225	0.00329892	1.01314e-07
0.00280633	0.00231933	0.00329332	1.01737e-07
0.00275119	0.00229224	0.00321015	1.07668e-07
0.0027248	0.00227536	0.00317424	1.10787e-07
0.00265616	0.00221662	0.0030957	1.20158e-07
0.00261291	0.00217673	0.00304909	1.27159e-07
0.00252634	0.00209991	0.00295276	1.44704e-07
0.00235797	0.0019004	0.00281554	1.80305e-07
0.0023228	0.00187627	0.00276934	1.91644e-07
0.00226589	0.00183931	0.00269248	2.12472e-07
0.00224847	0.00182633	0.00267061	2.18275e-07
0.00224576	0.00182425	0.00266727	2.19185e-07
0.00220927	0.00179787	0.00262067	2.31963e-07
0.00219016	0.0017829	0.00259742	2.38684e-07
0.00214645	0.00174746	0.00254545	2.58872e-07
0.00212264	0.00173761	0.00250768	2.73956e-07
0.00206803	0.00171475	0.00242132	3.11756e-07
0.00194229	0.0016539	0.00223068	3.88456e-07
0.00190474	0.00162965	0.00217984	4.12884e-07
0.00183212	0.00156453	0.00209971	4.57757e-07
0.00181194	0.00154232	0.00208157	4.70259e-07
0.00180917	0.00153853	0.00207981	4.72219e-07
0.00177396	0.0014935	0.00205442	4.9975e-07
0.00176499	0.00149097	0.00203901	5.14228e-07
0.00174011	0.00147521	0.00200501	5.57723e-07
0.00172435	0.00145823	0.00199047	5.9022e-07
0.00168325	0.00138028	0.00198621	6.71658e-07
0.00165378	0.00126279	0.00204477	8.36904e-07
0.0016333	0.00122709	0.00203951	8.89531e-07
0.00161174	0.00118382	0.00203966	9.86207e-07
0.00161039	0.00117934	0.00204145	1.01314e-06
0.00161028	0.00117858	0.00204198	1.01737e-06
0.001609	0.00116668	0.00205131	1.07668e-06
0.00160236	0.00116324	0.00204148	1.10787e-06
0.00158728	0.0011562	0.00201835	1.20158e-06
0.0015678	0.00114706	0.00198855	1.27159e-06
0.00154588	0.00117219	0.00191957	1.44704e-06
0.00151519	0.00121726	0.00181312	1.80305e-06
0.00150904	0.00121794	0.00180013	1.91644e-06
0.00149386	0.0011975	0.00179022	2.12472e-06
0.00148665	0.00118497	0.00178834	2.18275e-06
0.00148545	0.00118285	0.00178805	2.19185e-06
0.00147285	0.00116341	0.00178229	2.31963e-06
0.00146845	0.00115002	0.00178688	2.38684e-06
0.00145932	0.00110549	0.00181316	2.58872e-06
0.0014625	0.00109488	0.00183013	2.73956e-06
0.00144444	0.00107573	0.00181315	3.11756e-06
0.00138686	0.00100333	0.00177038	3.88456e-06
0.00137565	0.00098235	0.00176895	4.12884e-06
0.00134658	0.000933076	0.00176008	4.57757e-06
0.00134237	0.000926705	0.00175803	4.70259e-06
0.00134233	0.000926917	0.00175773	4.72219e-06
0.00133513	0.000919839	0.00175041	4.9975e-06
0.00133258	0.000915761	0.0017494	5.14228e-06
0.00131799	0.000901168	0.00173482	5.57723e-06
0.00131292	0.000905964	0.00171987	5.9022e-06
0.00130408	0.000911279	0.00169689	6.71658e-06
0.00127941	0.000896916	0.0016619	8.36904e-06
0.0012702	0.000882841	0.00165756	8.89531e-06
0.00127286	0.000889679	0.00165604	9.86207e-06
0.00127125	0.000887099	0.0016554	1.01314e-05
0.00127089	0.000886478	0.0016553	1.01737e-05
0.00127585	0.000905877	0.00164583	1.07668e-05
0.00127643	0.000916903	0.00163595	1.10787e-05
0.00128497	0.000953851	0.00161609	1.20158e-05
0.00128598	0.000971594	0.00160036	1.27159e-05
0.00129333	0.00101536	0.0015713	1.44704e-05
0.00130287	0.00107739	0.00152834	1.80305e-05
0.00130673	0.00108549	0.00152797	1.91644e-05
0.00129627	0.00108462	0.00150792	2.12472e-05
0.00129409	0.00108333	0.00150485	2.18275e-05
0.00129358	0.00108273	0.00150442	2.19185e-05
0.00127478	0.00106527	0.00148429	2.31963e-05
0.00126691	0.00105495	0.00147887	2.38684e-05
0.00123549	0.00102051	0.00145047	2.58872e-05
0.0012078	0.000990069	0.00142553	2.73956e-05
0.00115111	0.000946042	0.00135618	3.11756e-05
0.00105619	0.000833678	0.0012787	3.88456e-05
0.00102786	0.00079183	0.00126389	4.12884e-05

## Sheet: Fig5f
yield (%)	yield (%) err (abs)	dT
2.85636e-05	2.85636e-05	0
0.0001942	0.000132119	2
0.0430995	0.0340654	4
2.06403	1.49959	6
9.53773	3.82791	8
13.6817	1.91565	10
17.1062	1.9873	12
