# Supplementary material for: Heat flows enrich prebiotic building blocks and enhance their reactivity
Source: Nature. 2024 Apr 3;628(8006):110–6. doi: 10.1038/s41586-024-07193-7 (PMC10990939; doi:10.1038/s41586-024-07193-7)
Supplement: Supplementary file 8 — Source Data Extended Data Fig. 2 [file 41586_2024_7193_MOESM8_ESM.xlsx]

## Sheet: EDF2a
5K
	value	error	value	error	value	error
	2AO	2AO	2AT	2AT	2AI	2AI		heat map					error map
top	0.8453	0.0351084	0.786166	0.010039	0.740699	0.0245895			2AO	2AT	2AI			2AO	2AT	2AI
II	0.92289	0.0324175	0.927694	0.0164783	0.963087	0.0379386		2AO	0	7.5	14		2AO	0	2.9	0.9
III	1.01548	0.0146311	1.02695	0.0444647	1.00657	0.0160451		2AT	3.6	0	6.2		2AT	4.3	0	2
bot	1.21633	0.0328347	1.25919	0.0351969	1.28965	0.0258245		2AI	6	2.5	0		2AI	0.8	3.9	0
10K
	value	error	value	error	value	error
	2AO	2AO	2AT	2AT	2AI	2AI		heat map					error map
top	0.709012	0.11374	0.635527	0.154795	0.593258	0.18711			2AO	2AT	2AI			2AO	2AT	2AI
II	0.907448	0.0967028	0.876772	0.081163	0.857465	0.0412313		2AO	0	13	24		2AO	0	7.2	18
III	0.973678	0.0688492	0.957698	0.0903261	0.953809	0.111853		2AT	8.6	0	9.4		2AT	1.6	0	14
bot	1.40986	0.176624	1.53	0.176591	1.59547	0.196451		2AI	13	4.3	0		2AI	7.3	5.1	0
18K
	value	error	value	error	value	error
	2AO	2AO	2AT	2AT	2AI	2AI		heat map					error map
top	0.379059	0.0539597	0.331968	0.0611463	0.16757	0.0651775			2AO	2AT	2AI			2AO	2AT	2AI
II	0.702586	0.0989215	0.56958	0.0996556	0.433931	0.142377		2AO	0	15	142		2AO	0	14	52
III	1.08168	0.12043	1.11306	0.0370984	0.968051	0.170224		2AT	8.2	0	118		2AT	6.1	0	68
bot	1.83667	0.0945785	1.98539	0.137673	2.43045	0.1905		2AI	32	23	0		2AI	3.6	10	0

## Sheet: EDF2b
	12 fractions				4 fractions
	Cys	Cys_err				Cys	Cys_err
top	0.496866	0.137453			top	0.436515	0.0896758
	0.351025	0.212572				0.526665	0.0387418
	0.483335	0.239485				0.967246	0.379898
	0.616556	0.337132			bot	2.06957	0.328964
	0.642541	0.383927
	0.756122	0.559984
	0.580103	0.256654
	0.910133	0.297693
	0.917725	0.381171
	1.82353	0.42144
	1.69665	0.354972
bot	2.72542	1.75475
	12 fractions				4 fractions
	LeuIso	LeuIso_err				LeuIso	LeuIso_err
top	0.243638	0.009161				0.239005	0.169218
	0.212439	0.178057				0.366995	0.082457
	0.462177	0.342489				1.13399	0.676066
	0.490005	0.241325				2.26001	0.424392
	0.88137	0.576167
	0.913753	0.586531
	0.675464	0.0252073
	0.796686	0.0445597
	1.18856	0.204488
	1.80267	0.379251
	1.22774	0.12573
bot	3.1055	1.703

## Sheet: EDF2c
height from top	2AO	2AT	2AI
0	0.125233	0.0616942	0.0239257
0.0001	0.126094	0.0622283	0.0241883
0.0002	0.126961	0.062767	0.0244538
0.0003	0.127834	0.0633104	0.0247223
0.0004	0.128714	0.0638586	0.0249938
0.0005	0.1296	0.0644116	0.0252682
0.0006	0.130492	0.0649695	0.0255456
0.0007	0.131391	0.0655322	0.0258261
0.0008	0.132296	0.0661	0.0261098
0.0009	0.133207	0.0666727	0.0263965
0.001	0.134125	0.0672504	0.0266864
0.0011	0.135049	0.0678332	0.0269795
0.0012	0.13598	0.0684212	0.0272758
0.0013	0.136918	0.0690143	0.0275754
0.0014	0.137862	0.0696126	0.0278783
0.0015	0.138813	0.0702162	0.0281846
0.0016	0.139771	0.0708251	0.0284942
0.0017	0.140736	0.0714394	0.0288073
0.0018	0.141707	0.0720591	0.0291238
0.0019	0.142686	0.0726842	0.0294438
0.002	0.143671	0.0733149	0.0297674
0.0021	0.144664	0.0739511	0.0300945
0.0022	0.145664	0.0745929	0.0304252
0.0023	0.14667	0.0752404	0.0307596
0.0024	0.147684	0.0758936	0.0310977
0.0025	0.148706	0.0765526	0.0314395
0.0026	0.149734	0.0772174	0.0317851
0.0027	0.150771	0.077888	0.0321345
0.0028	0.151814	0.0785646	0.0324878
0.0029	0.152865	0.0792471	0.032845
0.003	0.153924	0.0799357	0.0332062
0.0031	0.15499	0.0806304	0.0335713
0.0032	0.156064	0.0813312	0.0339405
0.0033	0.157145	0.0820382	0.0343137
0.0034	0.158235	0.0827515	0.0346911
0.0035	0.159332	0.0834711	0.0350727
0.0036	0.160437	0.084197	0.0354585
0.0037	0.16155	0.0849294	0.0358485
0.0038	0.162671	0.0856683	0.0362429
0.0039	0.1638	0.0864137	0.0366416
0.004	0.164938	0.0871657	0.0370448
0.0041	0.166084	0.0879244	0.0374524
0.0042	0.167237	0.0886898	0.0378646
0.0043	0.1684	0.089462	0.0382813
0.0044	0.16957	0.0902411	0.0387026
0.0045	0.17075	0.0910271	0.0391286
0.0046	0.171937	0.09182	0.0395593
0.0047	0.173134	0.0926201	0.0399948
0.0048	0.174339	0.0934272	0.0404351
0.0049	0.175553	0.0942415	0.0408803
0.005	0.176775	0.095063	0.0413305
0.0051	0.178007	0.0958919	0.0417856
0.0052	0.179247	0.0967281	0.0422458
0.0053	0.180497	0.0975718	0.0427111
0.0054	0.181755	0.098423	0.0431815
0.0055	0.183023	0.0992817	0.0436572
0.0056	0.1843	0.100148	0.0441381
0.0057	0.185587	0.101022	0.0446244
0.0058	0.186882	0.101904	0.0451161
0.0059	0.188188	0.102794	0.0456133
0.006	0.189502	0.103692	0.046116
0.0061	0.190827	0.104598	0.0466242
0.0062	0.192161	0.105511	0.0471381
0.0063	0.193505	0.106433	0.0476578
0.0064	0.194859	0.107364	0.0481832
0.0065	0.196222	0.108302	0.0487144
0.0066	0.197596	0.109249	0.0492516
0.0067	0.19898	0.110205	0.0497947
0.0068	0.200374	0.111169	0.0503439
0.0069	0.201778	0.112142	0.0508992
0.007	0.203192	0.113123	0.0514606
0.0071	0.204617	0.114113	0.0520283
0.0072	0.206053	0.115112	0.0526024
0.0073	0.207499	0.11612	0.0531828
0.0074	0.208955	0.117137	0.0537697
0.0075	0.210423	0.118163	0.0543631
0.0076	0.211901	0.119199	0.0549632
0.0077	0.21339	0.120244	0.0555699
0.0078	0.214891	0.121298	0.0561834
0.0079	0.216402	0.122361	0.0568037
0.008	0.217924	0.123434	0.057431
0.0081	0.219458	0.124517	0.0580653
0.0082	0.221004	0.12561	0.0587066
0.0083	0.22256	0.126712	0.0593551
0.0084	0.224129	0.127825	0.0600108
0.0085	0.225708	0.128947	0.0606739
0.0086	0.2273	0.13008	0.0613443
0.0087	0.228904	0.131222	0.0620223
0.0088	0.230519	0.132375	0.0627078
0.0089	0.232147	0.133539	0.063401
0.009	0.233786	0.134713	0.0641019
0.0091	0.235438	0.135898	0.0648107
0.0092	0.237103	0.137093	0.0655274
0.0093	0.238779	0.138299	0.0662521
0.0094	0.240469	0.139516	0.0669849
0.0095	0.242171	0.140744	0.067726
0.0096	0.243885	0.141984	0.0684753
0.0097	0.245613	0.143234	0.069233
0.0098	0.247354	0.144496	0.0699992
0.0099	0.249107	0.14577	0.070774
0.01	0.250874	0.147054	0.0715575
0.0101	0.252654	0.148351	0.0723498
0.0102	0.254448	0.149659	0.0731509
0.0103	0.256255	0.15098	0.073961
0.0104	0.258076	0.152312	0.0747803
0.0105	0.25991	0.153657	0.0756087
0.0106	0.261758	0.155013	0.0764464
0.0107	0.263621	0.156382	0.0772935
0.0108	0.265497	0.157764	0.0781502
0.0109	0.267388	0.159158	0.0790164
0.011	0.269293	0.160565	0.0798924
0.0111	0.271212	0.161985	0.0807783
0.0112	0.273146	0.163418	0.0816741
0.0113	0.275095	0.164864	0.08258
0.0114	0.277059	0.166323	0.0834961
0.0115	0.279037	0.167795	0.0844225
0.0116	0.281031	0.169281	0.0853594
0.0117	0.28304	0.170781	0.0863068
0.0118	0.285064	0.172295	0.0872648
0.0119	0.287104	0.173822	0.0882337
0.012	0.289159	0.175363	0.0892135
0.0121	0.29123	0.176919	0.0902043
0.0122	0.293317	0.178489	0.0912064
0.0123	0.29542	0.180073	0.0922197
0.0124	0.297539	0.181672	0.0932445
0.0125	0.299674	0.183286	0.0942809
0.0126	0.301826	0.184914	0.0953289
0.0127	0.303994	0.186558	0.0963889
0.0128	0.30618	0.188217	0.0974608
0.0129	0.308381	0.189891	0.0985448
0.013	0.3106	0.191581	0.0996411
0.0131	0.312837	0.193286	0.10075
0.0132	0.31509	0.195007	0.101871
0.0133	0.317361	0.196744	0.103005
0.0134	0.319649	0.198497	0.104152
0.0135	0.321956	0.200267	0.105312
0.0136	0.32428	0.202052	0.106485
0.0137	0.326622	0.203855	0.107671
0.0138	0.328983	0.205674	0.108871
0.0139	0.331362	0.20751	0.110084
0.014	0.333759	0.209364	0.111311
0.0141	0.336176	0.211234	0.112553
0.0142	0.338611	0.213122	0.113808
0.0143	0.341065	0.215028	0.115077
0.0144	0.343538	0.216952	0.116361
0.0145	0.346031	0.218893	0.11766
0.0146	0.348544	0.220853	0.118973
0.0147	0.351076	0.222831	0.120302
0.0148	0.353628	0.224827	0.121645
0.0149	0.3562	0.226843	0.123004
0.015	0.358793	0.228877	0.124378
0.0151	0.361406	0.23093	0.125768
0.0152	0.364039	0.233003	0.127174
0.0153	0.366694	0.235095	0.128596
0.0154	0.369369	0.237207	0.130034
0.0155	0.372066	0.239339	0.131489
0.0156	0.374784	0.241491	0.132961
0.0157	0.377524	0.243663	0.134449
0.0158	0.380285	0.245856	0.135954
0.0159	0.383069	0.248069	0.137476
0.016	0.385875	0.250304	0.139016
0.0161	0.388703	0.252559	0.140574
0.0162	0.391554	0.254836	0.14215
0.0163	0.394428	0.257135	0.143743
0.0164	0.397324	0.259456	0.145355
0.0165	0.400244	0.261798	0.146986
0.0166	0.403188	0.264163	0.148635
0.0167	0.406155	0.266551	0.150303
0.0168	0.409146	0.268961	0.151991
0.0169	0.412161	0.271394	0.153698
0.017	0.415201	0.273851	0.155424
0.0171	0.418265	0.276331	0.157171
0.0172	0.421354	0.278835	0.158937
0.0173	0.424468	0.281362	0.160724
0.0174	0.427607	0.283914	0.162532
0.0175	0.430772	0.286491	0.164361
0.0176	0.433962	0.289092	0.166211
0.0177	0.437179	0.291719	0.168082
0.0178	0.440422	0.29437	0.169975
0.0179	0.443691	0.297047	0.17189
0.018	0.446987	0.29975	0.173827
0.0181	0.45031	0.30248	0.175787
0.0182	0.45366	0.305235	0.177769
0.0183	0.457038	0.308017	0.179774
0.0184	0.460444	0.310827	0.181803
0.0185	0.463878	0.313663	0.183856
0.0186	0.46734	0.316527	0.185932
0.0187	0.470831	0.319419	0.188032
0.0188	0.47435	0.322339	0.190157
0.0189	0.477899	0.325288	0.192307
0.019	0.481477	0.328265	0.194482
0.0191	0.485085	0.331271	0.196683
0.0192	0.488723	0.334307	0.198909
0.0193	0.492391	0.337373	0.201161
0.0194	0.49609	0.340468	0.20344
0.0195	0.49982	0.343594	0.205745
0.0196	0.503581	0.346751	0.208077
0.0197	0.507374	0.349938	0.210437
0.0198	0.511198	0.353158	0.212825
0.0199	0.515055	0.356408	0.21524
0.02	0.518944	0.359691	0.217684
0.0201	0.522866	0.363007	0.220157
0.0202	0.526821	0.366355	0.222659
0.0203	0.53081	0.369737	0.225191
0.0204	0.534832	0.373152	0.227752
0.0205	0.538888	0.3766	0.230344
0.0206	0.542979	0.380084	0.232967
0.0207	0.547105	0.383602	0.23562
0.0208	0.551266	0.387155	0.238305
0.0209	0.555463	0.390743	0.241022
0.021	0.559695	0.394368	0.243771
0.0211	0.563964	0.398028	0.246553
0.0212	0.568269	0.401726	0.249367
0.0213	0.572612	0.40546	0.252216
0.0214	0.576992	0.409232	0.255098
0.0215	0.581409	0.413043	0.258015
0.0216	0.585865	0.416891	0.260966
0.0217	0.59036	0.420778	0.263953
0.0218	0.594893	0.424705	0.266976
0.0219	0.599466	0.428672	0.270034
0.022	0.604078	0.432678	0.27313
0.0221	0.608731	0.436726	0.276262
0.0222	0.613425	0.440814	0.279433
0.0223	0.618159	0.444945	0.282641
0.0224	0.622935	0.449117	0.285888
0.0225	0.627753	0.453332	0.289174
0.0226	0.632614	0.45759	0.2925
0.0227	0.637517	0.461892	0.295866
0.0228	0.642463	0.466238	0.299272
0.0229	0.647454	0.470629	0.30272
0.023	0.652488	0.475065	0.30621
0.0231	0.657567	0.479546	0.309742
0.0232	0.662692	0.484074	0.313316
0.0233	0.667862	0.488649	0.316935
0.0234	0.673078	0.493271	0.320597
0.0235	0.678341	0.497941	0.324304
0.0236	0.683651	0.50266	0.328056
0.0237	0.689008	0.507428	0.331854
0.0238	0.694414	0.512246	0.335699
0.0239	0.699869	0.517114	0.33959
0.024	0.705373	0.522033	0.34353
0.0241	0.710927	0.527003	0.347517
0.0242	0.716531	0.532026	0.351554
0.0243	0.722186	0.537102	0.35564
0.0244	0.727892	0.542231	0.359777
0.0245	0.733651	0.547414	0.363965
0.0246	0.739462	0.552652	0.368205
0.0247	0.745327	0.557946	0.372497
0.0248	0.751245	0.563296	0.376842
0.0249	0.757218	0.568703	0.381241
0.025	0.763246	0.574168	0.385695
0.0251	0.76933	0.579691	0.390204
0.0252	0.77547	0.585273	0.394769
0.0253	0.781667	0.590915	0.399391
0.0254	0.787922	0.596617	0.404071
0.0255	0.794235	0.602381	0.40881
0.0256	0.800606	0.608207	0.413608
0.0257	0.807038	0.614096	0.418466
0.0258	0.81353	0.620049	0.423386
0.0259	0.820083	0.626066	0.428367
0.026	0.826698	0.632149	0.433411
0.0261	0.833375	0.638298	0.438519
0.0262	0.840115	0.644514	0.443691
0.0263	0.84692	0.650798	0.448929
0.0264	0.853789	0.657151	0.454233
0.0265	0.860723	0.663574	0.459605
0.0266	0.867724	0.670068	0.465045
0.0267	0.874792	0.676633	0.470555
0.0268	0.881928	0.683271	0.476134
0.0269	0.889132	0.689982	0.481786
0.027	0.896406	0.696768	0.487509
0.0271	0.903751	0.70363	0.493307
0.0272	0.911166	0.710568	0.499179
0.0273	0.918654	0.717584	0.505126
0.0274	0.926214	0.724678	0.51115
0.0275	0.933848	0.731852	0.517252
0.0276	0.941558	0.739107	0.523434
0.0277	0.949342	0.746443	0.529695
0.0278	0.957204	0.753863	0.536038
0.0279	0.965143	0.761367	0.542463
0.028	0.97316	0.768956	0.548973
0.0281	0.981257	0.776632	0.555567
0.0282	0.989434	0.784395	0.562248
0.0283	0.997693	0.792247	0.569017
0.0284	1.00603	0.80019	0.575875
0.0285	1.01446	0.808224	0.582823
0.0286	1.02297	0.81635	0.589863
0.0287	1.03156	0.824571	0.596996
0.0288	1.04025	0.832887	0.604224
0.0289	1.04902	0.841299	0.611548
0.029	1.05788	0.84981	0.61897
0.0291	1.06683	0.85842	0.62649
0.0292	1.07587	0.867132	0.634112
0.0293	1.085	0.875945	0.641835
0.0294	1.09423	0.884863	0.649663
0.0295	1.10355	0.893886	0.657595
0.0296	1.11297	0.903016	0.665635
0.0297	1.12248	0.912254	0.673784
0.0298	1.1321	0.921602	0.682044
0.0299	1.14181	0.931063	0.690415
0.03	1.15163	0.940636	0.698901
0.0301	1.16155	0.950325	0.707503
0.0302	1.17157	0.960131	0.716222
0.0303	1.1817	0.970055	0.725062
0.0304	1.19194	0.9801	0.734023
0.0305	1.20228	0.990266	0.743107
0.0306	1.21274	1.00056	0.752318
0.0307	1.2233	1.01097	0.761656
0.0308	1.23398	1.02152	0.771124
0.0309	1.24478	1.03219	0.780724
0.031	1.25569	1.043	0.790459
0.0311	1.26671	1.05394	0.80033
0.0312	1.27786	1.06502	0.81034
0.0313	1.28913	1.07623	0.820491
0.0314	1.30052	1.08759	0.830785
0.0315	1.31204	1.09908	0.841225
0.0316	1.32368	1.11073	0.851814
0.0317	1.33545	1.12252	0.862554
0.0318	1.34735	1.13446	0.873448
0.0319	1.35938	1.14655	0.884497
0.032	1.37155	1.15879	0.895706
0.0321	1.38385	1.17119	0.907077
0.0322	1.39629	1.18376	0.918612
0.0323	1.40887	1.19648	0.930314
0.0324	1.42159	1.20937	0.942188
0.0325	1.43445	1.22243	0.954234
0.0326	1.44746	1.23565	0.966457
0.0327	1.46062	1.24905	0.97886
0.0328	1.47393	1.26263	0.991447
0.0329	1.48739	1.27638	1.00422
0.033	1.50101	1.29032	1.01718
0.0331	1.51478	1.30444	1.03034
0.0332	1.52871	1.31875	1.04369
0.0333	1.54281	1.33325	1.05724
0.0334	1.55706	1.34795	1.071
0.0335	1.57149	1.36284	1.08496
0.0336	1.58609	1.37794	1.09914
0.0337	1.60085	1.39324	1.11353
0.0338	1.6158	1.40875	1.12814
0.0339	1.63092	1.42448	1.14298
0.034	1.64622	1.44042	1.15804
0.0341	1.6617	1.45658	1.17334
0.0342	1.67737	1.47296	1.18888
0.0343	1.69323	1.48958	1.20465
0.0344	1.70928	1.50642	1.22068
0.0345	1.72553	1.5235	1.23695
0.0346	1.74197	1.54083	1.25348
0.0347	1.75862	1.5584	1.27027
0.0348	1.77547	1.57622	1.28733
0.0349	1.79253	1.59429	1.30467
0.035	1.8098	1.61262	1.32228
0.0351	1.82728	1.63122	1.34017
0.0352	1.84499	1.65009	1.35835
0.0353	1.86291	1.66924	1.37683
0.0354	1.88107	1.68866	1.39561
0.0355	1.89945	1.70837	1.41469
0.0356	1.91806	1.72837	1.43409
0.0357	1.93692	1.74866	1.45381
0.0358	1.95601	1.76926	1.47386
0.0359	1.97535	1.79017	1.49424
0.036	1.99494	1.8114	1.51497
0.0361	2.01479	1.83294	1.53604
0.0362	2.03489	1.85481	1.55747
0.0363	2.05525	1.87702	1.57926
0.0364	2.07589	1.89957	1.60143
0.0365	2.0968	1.92246	1.62397
0.0366	2.11798	1.94572	1.64691
0.0367	2.13945	1.96933	1.67024
0.0368	2.1612	1.99332	1.69398
0.0369	2.18324	2.01768	1.71814
0.037	2.20559	2.04243	1.74272
0.0371	2.22823	2.06757	1.76774
0.0372	2.25119	2.09312	1.7932
0.0373	2.27446	2.11908	1.81912
0.0374	2.29805	2.14546	1.84551
0.0375	2.32196	2.17227	1.87237
0.0376	2.34621	2.19952	1.89973
0.0377	2.3708	2.22722	1.92758
0.0378	2.39573	2.25537	1.95595
0.0379	2.42101	2.284	1.98485
0.038	2.44665	2.31311	2.01428
0.0381	2.47265	2.34271	2.04427
0.0382	2.49903	2.37281	2.07482
0.0383	2.52578	2.40343	2.10595
0.0384	2.55292	2.43457	2.13768
0.0385	2.58046	2.46625	2.17002
0.0386	2.60839	2.49848	2.20298
0.0387	2.63674	2.53128	2.23659
0.0388	2.6655	2.56465	2.27085
0.0389	2.69468	2.59862	2.3058
0.039	2.72431	2.63319	2.34144
0.0391	2.75437	2.66839	2.37779
0.0392	2.78489	2.70422	2.41487
0.0393	2.81586	2.7407	2.45271
0.0394	2.84731	2.77786	2.49132
0.0395	2.87924	2.8157	2.53073
0.0396	2.91165	2.85424	2.57096
0.0397	2.94457	2.8935	2.61202
0.0398	2.978	2.93351	2.65395
0.0399	3.01194	2.97427	2.69678
0.04	3.04643	3.01581	2.74051
0.0401	3.08145	3.05816	2.78519
0.0402	3.11703	3.10132	2.83084
0.0403	3.15318	3.14533	2.87749
0.0404	3.1899	3.19021	2.92518
0.0405	3.22722	3.23597	2.97392
0.0406	3.26514	3.28265	3.02375
0.0407	3.30368	3.33028	3.07472
0.0408	3.34285	3.37886	3.12685
0.0409	3.38267	3.42845	3.18018
0.041	3.42315	3.47905	3.23474
0.0411	3.4643	3.53071	3.29059
0.0412	3.50614	3.58345	3.34776
0.0413	3.54869	3.63731	3.40629
0.0414	3.59196	3.69231	3.46624
0.0415	3.63597	3.7485	3.52764
0.0416	3.68073	3.8059	3.59055
0.0417	3.72627	3.86456	3.65502
0.0418	3.77259	3.92451	3.7211
0.0419	3.81973	3.98579	3.78886
0.042	3.86769	4.04845	3.85834
0.0421	3.91651	4.11253	3.92962
0.0422	3.96619	4.17807	4.00276
0.0423	4.01676	4.24512	4.07783
0.0424	4.06824	4.31373	4.1549
0.0425	4.12066	4.38396	4.23404
0.0426	4.17403	4.45584	4.31534
0.0427	4.22838	4.52945	4.39888
0.0428	4.28373	4.60484	4.48474
0.0429	4.34011	4.68206	4.57303
0.043	4.39755	4.76119	4.66383
0.0431	4.45607	4.84229	4.75725
0.0432	4.51569	4.92542	4.8534
0.0433	4.57645	5.01066	4.95239
0.0434	4.63838	5.09809	5.05434
0.0435	4.70149	5.18779	5.15939
0.0436	4.76584	5.27983	5.26766
0.0437	4.83144	5.37432	5.3793
0.0438	4.89834	5.47132	5.49447
0.0439	4.96655	5.57096	5.61331
0.044	5.03613	5.67331	5.736
0.0441	5.1071	5.7785	5.86273
0.0442	5.1795	5.88663	5.99368
0.0443	5.25338	5.99781	6.12906
0.0444	5.32876	6.11218	6.26908
0.0445	5.4057	6.22985	6.41399
0.0446	5.48423	6.35097	6.56402
0.0447	5.56439	6.47568	6.71944
0.0448	5.64624	6.60413	6.88053
0.0449	5.72982	6.73647	7.04761
0.045	5.81517	6.87289	7.22098
0.0451	5.90235	7.01354	7.401
0.0452	5.99141	7.15863	7.58804
0.0453	6.08239	7.30835	7.78251
0.0454	6.17536	7.4629	7.98483
0.0455	6.27038	7.62252	8.19547
0.0456	6.36749	7.78743	8.41495
0.0457	6.46676	7.95788	8.64379
0.0458	6.56825	8.13414	8.8826
0.0459	6.67203	8.31649	9.13201
0.046	6.77816	8.50523	9.39271
0.0461	6.88671	8.70066	9.66546
0.0462	6.99775	8.90313	9.95109
0.0463	7.11135	9.113	10.2505
0.0464	7.22759	9.33064	10.5647
0.0465	7.34655	9.55646	10.8946
0.0466	7.4683	9.7909	11.2417
0.0467	7.59293	10.0344	11.607
0.0468	7.72052	10.2875	11.9921
0.0469	7.85117	10.5506	12.3985
0.047	7.98495	10.8245	12.8281
0.0471	8.12197	11.1096	13.2827
0.0472	8.26232	11.4065	13.7645
0.0473	8.40611	11.7161	14.276
0.0474	8.55342	12.039	14.8198
0.0475	8.70437	12.3761	15.3991
0.0476	8.85906	12.7281	16.0173
0.0477	9.0176	13.0961	16.6783
0.0478	9.18012	13.4809	17.3864
0.0479	9.34671	13.8837	18.1467
0.048	9.51752	14.3055	18.9649
0.0481	9.69264	14.7477	19.8477
0.0482	9.87222	15.2116	20.8026
0.0483	10.0564	15.6985	21.8384
0.0484	10.2453	16.2099	22.9653
0.0485	10.439	16.7477	24.1952
0.0486	10.6377	17.3134	25.5422
0.0487	10.8415	17.9092	27.0229
0.0488	11.0505	18.5369	28.657
0.0489	11.265	19.1988	30.4679
0.049	11.485	19.8973	32.4842
0.0491	11.7107	20.635	34.74
0.0492	11.9423	21.4146	37.2772
0.0493	12.1798	22.2389	40.1473
0.0494	12.4235	23.1112	43.4138
0.0495	12.6734	24.0346	47.1557
0.0496	12.9298	25.0127	51.4721
0.0497	13.1927	26.0491	56.4871
0.0498	13.4624	27.1475	62.3573
0.0499	13.7389	28.3119	69.279

## Sheet: EDF2d
height from top	2AOmin	2AO	2AOmax	2ATmin	2AT	2ATmax	2AImin	2AI	2AImax
0	1	1	1	1	1	1	1	1	1
0.0001	1.00616	1.00666	1.00715	1.00835	1.00854	1.00873	1.01	1.01093	1.01186
0.0002	1.01235	1.01336	1.01436	1.01676	1.01715	1.01754	1.02011	1.02198	1.02386
0.0003	1.01859	1.0201	1.02162	1.02525	1.02584	1.02643	1.03031	1.03315	1.036
0.0004	1.02486	1.02689	1.02893	1.0338	1.0346	1.03539	1.04062	1.04444	1.04828
0.0005	1.03117	1.03372	1.03629	1.04243	1.04343	1.04443	1.05103	1.05586	1.06071
0.0006	1.03752	1.04061	1.0437	1.05113	1.05234	1.05356	1.06155	1.0674	1.07329
0.0007	1.04391	1.04753	1.05117	1.0599	1.06133	1.06276	1.07217	1.07907	1.08601
0.0008	1.05034	1.0545	1.05869	1.06874	1.07039	1.07204	1.0829	1.09086	1.09889
0.0009	1.0568	1.06152	1.06626	1.07766	1.07953	1.0814	1.09373	1.10279	1.11192
0.001	1.06331	1.06859	1.07389	1.08666	1.08875	1.09084	1.10467	1.11484	1.1251
0.0011	1.06986	1.0757	1.08157	1.09572	1.09804	1.10037	1.11572	1.12703	1.13844
0.0012	1.07645	1.08286	1.08931	1.10487	1.10742	1.10998	1.12689	1.13935	1.15194
0.0013	1.08307	1.09007	1.0971	1.11409	1.11688	1.11967	1.13816	1.1518	1.1656
0.0014	1.08974	1.09732	1.10495	1.12339	1.12641	1.12945	1.14955	1.16439	1.17942
0.0015	1.09645	1.10462	1.11286	1.13276	1.13603	1.13931	1.16105	1.17712	1.19341
0.0016	1.10321	1.11198	1.12082	1.14221	1.14573	1.14926	1.17266	1.18998	1.20756
0.0017	1.11	1.11938	1.12884	1.15175	1.15552	1.1593	1.1844	1.20299	1.22188
0.0018	1.11683	1.12683	1.13691	1.16136	1.16538	1.16943	1.19624	1.21614	1.23636
0.0019	1.12371	1.13433	1.14505	1.17105	1.17534	1.17964	1.20821	1.22943	1.25102
0.002	1.13063	1.14188	1.15324	1.18082	1.18537	1.18994	1.2203	1.24287	1.26586
0.0021	1.13759	1.14948	1.16149	1.19068	1.19549	1.20033	1.23251	1.25646	1.28087
0.0022	1.1446	1.15713	1.1698	1.20061	1.2057	1.21081	1.24484	1.27019	1.29605
0.0023	1.15164	1.16483	1.17817	1.21063	1.216	1.22139	1.25729	1.28407	1.31142
0.0024	1.15874	1.17258	1.1866	1.22073	1.22638	1.23205	1.26987	1.29811	1.32697
0.0025	1.16587	1.18039	1.19509	1.23092	1.23685	1.24281	1.28258	1.3123	1.34271
0.0026	1.17305	1.18824	1.20363	1.24119	1.24742	1.25367	1.29541	1.32664	1.35863
0.0027	1.18027	1.19615	1.21225	1.25155	1.25807	1.26462	1.30837	1.34114	1.37474
0.0028	1.18754	1.20411	1.22092	1.262	1.26881	1.27566	1.32146	1.3558	1.39104
0.0029	1.19485	1.21213	1.22965	1.27253	1.27964	1.2868	1.33468	1.37062	1.40753
0.003	1.20221	1.2202	1.23845	1.28315	1.29057	1.29804	1.34803	1.3856	1.42422
0.0031	1.20961	1.22832	1.24731	1.29386	1.30159	1.30937	1.36152	1.40075	1.44111
0.0032	1.21706	1.23649	1.25623	1.30465	1.31271	1.32081	1.37514	1.41606	1.45819
0.0033	1.22456	1.24472	1.26522	1.31554	1.32392	1.33234	1.3889	1.43154	1.47548
0.0034	1.2321	1.25301	1.27427	1.32652	1.33522	1.34398	1.40279	1.44718	1.49298
0.0035	1.23968	1.26135	1.28339	1.33759	1.34662	1.35572	1.41683	1.463	1.51068
0.0036	1.24732	1.26974	1.29257	1.34875	1.35812	1.36756	1.431	1.47899	1.5286
0.0037	1.255	1.27819	1.30182	1.36001	1.36972	1.3795	1.44532	1.49516	1.54672
0.0038	1.26273	1.2867	1.31113	1.37136	1.38141	1.39155	1.45978	1.5115	1.56506
0.0039	1.2705	1.29526	1.32051	1.3828	1.39321	1.4037	1.47438	1.52802	1.58362
0.004	1.27832	1.30389	1.32996	1.39434	1.40511	1.41596	1.48913	1.54473	1.60239
0.0041	1.2862	1.31256	1.33947	1.40598	1.41711	1.42832	1.50403	1.56161	1.62139
0.0042	1.29412	1.3213	1.34906	1.41771	1.42921	1.4408	1.51908	1.57868	1.64062
0.0043	1.30208	1.33009	1.35871	1.42954	1.44141	1.45338	1.53428	1.59593	1.66007
0.0044	1.3101	1.33895	1.36843	1.44147	1.45372	1.46607	1.54963	1.61338	1.67976
0.0045	1.31817	1.34786	1.37822	1.4535	1.46613	1.47887	1.56513	1.63101	1.69967
0.0046	1.32629	1.35683	1.38808	1.46563	1.47865	1.49179	1.58079	1.64884	1.71983
0.0047	1.33445	1.36586	1.39801	1.47786	1.49128	1.50482	1.5966	1.66686	1.74022
0.0048	1.34267	1.37495	1.40801	1.49019	1.50401	1.51796	1.61258	1.68508	1.76085
0.0049	1.35094	1.3841	1.41808	1.50263	1.51685	1.53122	1.62871	1.7035	1.78173
0.005	1.35926	1.39332	1.42823	1.51517	1.52981	1.54459	1.645	1.72212	1.80286
0.0051	1.36763	1.40259	1.43845	1.52781	1.54287	1.55808	1.66146	1.74095	1.82424
0.0052	1.37605	1.41192	1.44874	1.54056	1.55605	1.57168	1.67808	1.75998	1.84587
0.0053	1.38452	1.42132	1.4591	1.55342	1.56933	1.58541	1.69487	1.77921	1.86775
0.0054	1.39305	1.43078	1.46954	1.56638	1.58273	1.59925	1.71183	1.79866	1.8899
0.0055	1.40162	1.4403	1.48005	1.57945	1.59625	1.61322	1.72895	1.81832	1.91231
0.0056	1.41025	1.44989	1.49064	1.59264	1.60988	1.62731	1.74625	1.8382	1.93498
0.0057	1.41894	1.45954	1.50131	1.60593	1.62363	1.64152	1.76372	1.85829	1.95793
0.0058	1.42767	1.46926	1.51205	1.61933	1.63749	1.65586	1.78137	1.8786	1.98114
0.0059	1.43647	1.47903	1.52286	1.63284	1.65147	1.67032	1.79919	1.89913	2.00463
0.006	1.44531	1.48888	1.53376	1.64647	1.66557	1.6849	1.81719	1.91989	2.0284
0.0061	1.45421	1.49879	1.54473	1.66021	1.6798	1.69962	1.83537	1.94088	2.05245
0.0062	1.46317	1.50876	1.55578	1.67406	1.69414	1.71446	1.85373	1.96209	2.07679
0.0063	1.47217	1.51881	1.56691	1.68803	1.70861	1.72943	1.87228	1.98354	2.10141
0.0064	1.48124	1.52891	1.57812	1.70212	1.7232	1.74454	1.89101	2.00522	2.12633
0.0065	1.49036	1.53909	1.58941	1.71632	1.73791	1.75977	1.90993	2.02714	2.15154
0.0066	1.49954	1.54933	1.60078	1.73065	1.75275	1.77514	1.92903	2.0493	2.17706
0.0067	1.50877	1.55965	1.61224	1.74509	1.76772	1.79064	1.94833	2.0717	2.20287
0.0068	1.51806	1.57003	1.62377	1.75965	1.78281	1.80628	1.96783	2.09434	2.22899
0.0069	1.52741	1.58048	1.63539	1.77434	1.79804	1.82205	1.98751	2.11723	2.25542
0.007	1.53681	1.591	1.64709	1.78914	1.81339	1.83797	2.0074	2.14037	2.28216
0.0071	1.54628	1.60159	1.65887	1.80408	1.82888	1.85402	2.02748	2.16377	2.30922
0.0072	1.5558	1.61225	1.67074	1.81913	1.84449	1.87021	2.04776	2.18742	2.3366
0.0073	1.56538	1.62298	1.68269	1.83431	1.86024	1.88654	2.06825	2.21133	2.36431
0.0074	1.57502	1.63378	1.69473	1.84962	1.87613	1.90302	2.08894	2.2355	2.39234
0.0075	1.58472	1.64465	1.70685	1.86505	1.89215	1.91964	2.10984	2.25994	2.42071
0.0076	1.59447	1.6556	1.71907	1.88062	1.90831	1.9364	2.13095	2.28464	2.44941
0.0077	1.60429	1.66662	1.73136	1.89631	1.9246	1.95331	2.15227	2.30961	2.47846
0.0078	1.61417	1.67771	1.74375	1.91214	1.94103	1.97037	2.1738	2.33486	2.50784
0.0079	1.62411	1.68888	1.75623	1.9281	1.95761	1.98758	2.19555	2.36038	2.53758
0.008	1.63411	1.70012	1.76879	1.94419	1.97433	2.00493	2.21752	2.38618	2.56767
0.0081	1.64417	1.71143	1.78144	1.96041	1.99118	2.02244	2.2397	2.41226	2.59811
0.0082	1.6543	1.72282	1.79419	1.97677	2.00819	2.0401	2.26211	2.43863	2.62892
0.0083	1.66448	1.73429	1.80702	1.99327	2.02534	2.05792	2.28474	2.46528	2.66009
0.0084	1.67473	1.74583	1.81995	2.0099	2.04263	2.07589	2.3076	2.49223	2.69163
0.0085	1.68505	1.75745	1.83297	2.02667	2.06007	2.09402	2.33068	2.51947	2.72355
0.0086	1.69542	1.76915	1.84609	2.04359	2.07766	2.11231	2.354	2.54701	2.75584
0.0087	1.70586	1.78093	1.85929	2.06064	2.0954	2.13076	2.37755	2.57485	2.78852
0.0088	1.71637	1.79278	1.8726	2.07784	2.1133	2.14936	2.40134	2.60299	2.82158
0.0089	1.72693	1.80471	1.88599	2.09518	2.13134	2.16813	2.42536	2.63144	2.85504
0.009	1.73757	1.81672	1.89948	2.11266	2.14954	2.18707	2.44963	2.66021	2.88889
0.0091	1.74827	1.82882	1.91307	2.13029	2.1679	2.20617	2.47413	2.68928	2.92314
0.0092	1.75903	1.84099	1.92676	2.14807	2.18641	2.22543	2.49889	2.71868	2.95781
0.0093	1.76986	1.85324	1.94054	2.166	2.20508	2.24487	2.52389	2.7484	2.99288
0.0094	1.78076	1.86558	1.95443	2.18407	2.22391	2.26447	2.54914	2.77844	3.02836
0.0095	1.79173	1.87799	1.96841	2.2023	2.2429	2.28425	2.57464	2.80881	3.06427
0.0096	1.80276	1.89049	1.98249	2.22068	2.26205	2.3042	2.6004	2.83951	3.10061
0.0097	1.81386	1.90307	1.99668	2.23921	2.28137	2.32432	2.62641	2.87055	3.13737
0.0098	1.82503	1.91574	2.01096	2.25789	2.30085	2.34462	2.65269	2.90192	3.17457
0.0099	1.83627	1.92849	2.02535	2.27674	2.3205	2.3651	2.67923	2.93364	3.21221
0.01	1.84758	1.94133	2.03984	2.29574	2.34031	2.38575	2.70603	2.96571	3.2503
0.0101	1.85895	1.95425	2.05443	2.31489	2.36029	2.40658	2.73311	2.99812	3.28884
0.0102	1.8704	1.96726	2.06913	2.33421	2.38045	2.4276	2.76045	3.0309	3.32784
0.0103	1.88192	1.98035	2.08393	2.35369	2.40078	2.4488	2.78807	3.06402	3.36729
0.0104	1.8935	1.99353	2.09884	2.37333	2.42128	2.47019	2.81596	3.09752	3.40722
0.0105	1.90516	2.0068	2.11385	2.39314	2.44195	2.49176	2.84413	3.13137	3.44762
0.0106	1.91689	2.02015	2.12898	2.41311	2.4628	2.51352	2.87259	3.1656	3.4885
0.0107	1.9287	2.0336	2.14421	2.43325	2.48383	2.53547	2.90133	3.2002	3.52986
0.0108	1.94057	2.04714	2.15955	2.45356	2.50504	2.55761	2.93035	3.23518	3.57172
0.0109	1.95252	2.06076	2.175	2.47403	2.52643	2.57995	2.95967	3.27054	3.61407
0.011	1.96455	2.07448	2.19056	2.49468	2.54801	2.60248	2.98928	3.30629	3.65692
0.0111	1.97664	2.08828	2.20623	2.5155	2.56977	2.62521	3.01919	3.34243	3.70028
0.0112	1.98882	2.10218	2.22201	2.53649	2.59171	2.64813	3.04939	3.37897	3.74416
0.0113	2.00106	2.11618	2.23791	2.55765	2.61384	2.67126	3.0799	3.4159	3.78855
0.0114	2.01338	2.13026	2.25392	2.579	2.63616	2.69459	3.11071	3.45324	3.83348
0.0115	2.02578	2.14444	2.27005	2.60052	2.65867	2.71812	3.14183	3.49098	3.87893
0.0116	2.03825	2.15871	2.28629	2.62222	2.68137	2.74186	3.17327	3.52914	3.92492
0.0117	2.05081	2.17308	2.30264	2.64411	2.70427	2.7658	3.20501	3.56772	3.97146
0.0118	2.06343	2.18754	2.31912	2.66617	2.72736	2.78996	3.23708	3.60671	4.01855
0.0119	2.07614	2.2021	2.33571	2.68842	2.75065	2.81432	3.26946	3.64614	4.0662
0.012	2.08892	2.21676	2.35242	2.71086	2.77414	2.8389	3.30217	3.68599	4.11442
0.0121	2.10179	2.23151	2.36925	2.73348	2.79783	2.86369	3.33521	3.72628	4.1632
0.0122	2.11473	2.24637	2.3862	2.75629	2.82172	2.8887	3.36858	3.76701	4.21256
0.0123	2.12775	2.26132	2.40327	2.77929	2.84581	2.91393	3.40228	3.80818	4.26251
0.0124	2.14085	2.27637	2.42046	2.80249	2.87011	2.93937	3.43632	3.84981	4.31306
0.0125	2.15403	2.29152	2.43778	2.82587	2.89462	2.96504	3.4707	3.89189	4.3642
0.0126	2.1673	2.30677	2.45522	2.84945	2.91934	2.99094	3.50542	3.93443	4.41594
0.0127	2.18064	2.32212	2.47278	2.87323	2.94427	3.01706	3.54049	3.97743	4.4683
0.0128	2.19407	2.33758	2.49047	2.89721	2.96941	3.04341	3.57591	4.02091	4.52129
0.0129	2.20758	2.35314	2.50829	2.92139	2.99477	3.06998	3.61169	4.06486	4.5749
0.013	2.22118	2.3688	2.52624	2.94577	3.02034	3.09679	3.64782	4.10929	4.62914
0.0131	2.23485	2.38457	2.54431	2.97035	3.04613	3.12384	3.68431	4.15421	4.68403
0.0132	2.24861	2.40044	2.56251	2.99514	3.07214	3.15112	3.72117	4.19961	4.73957
0.0133	2.26246	2.41641	2.58084	3.02013	3.09837	3.17864	3.7584	4.24552	4.79577
0.0134	2.27639	2.4325	2.59931	3.04534	3.12483	3.2064	3.796	4.29192	4.85263
0.0135	2.29041	2.44869	2.6179	3.07075	3.15151	3.2344	3.83398	4.33884	4.91017
0.0136	2.30451	2.46499	2.63663	3.09638	3.17842	3.26265	3.87234	4.38626	4.96839
0.0137	2.3187	2.48139	2.6555	3.12222	3.20557	3.29114	3.91108	4.43421	5.0273
0.0138	2.33298	2.49791	2.67449	3.14827	3.23294	3.31988	3.95021	4.48267	5.08691
0.0139	2.34735	2.51453	2.69363	3.17455	3.26054	3.34887	3.98973	4.53167	5.14723
0.014	2.3618	2.53127	2.7129	3.20104	3.28839	3.37812	4.02964	4.5812	5.20826
0.0141	2.37634	2.54812	2.73231	3.22775	3.31647	3.40762	4.06996	4.63128	5.27002
0.0142	2.39098	2.56508	2.75185	3.25469	3.34479	3.43738	4.11068	4.6819	5.33251
0.0143	2.4057	2.58215	2.77154	3.28185	3.37335	3.4674	4.1518	4.73308	5.39573
0.0144	2.42051	2.59933	2.79137	3.30924	3.40215	3.49768	4.19334	4.78481	5.45971
0.0145	2.43542	2.61664	2.81134	3.33685	3.4312	3.52822	4.23529	4.83711	5.52445
0.0146	2.45041	2.63405	2.83145	3.3647	3.4605	3.55904	4.27766	4.88998	5.58995
0.0147	2.4655	2.65158	2.85171	3.39278	3.49005	3.59012	4.32046	4.94343	5.65624
0.0148	2.48068	2.66923	2.87211	3.42109	3.51985	3.62147	4.36368	4.99747	5.7233
0.0149	2.49596	2.687	2.89266	3.44964	3.54991	3.6531	4.40734	5.05209	5.79116
0.015	2.51133	2.70488	2.91335	3.47843	3.58022	3.685	4.45143	5.10731	5.85983
0.0151	2.52679	2.72288	2.9342	3.50746	3.6108	3.71718	4.49597	5.16314	5.92931
0.0152	2.54235	2.74101	2.95519	3.53673	3.64163	3.74964	4.54095	5.21957	5.99962
0.0153	2.558	2.75925	2.97633	3.56624	3.67273	3.78239	4.58638	5.27663	6.07076
0.0154	2.57376	2.77762	2.99762	3.596	3.70409	3.81542	4.63226	5.3343	6.14274
0.0155	2.5896	2.7961	3.01907	3.62601	3.73572	3.84874	4.67861	5.39261	6.21558
0.0156	2.60555	2.81471	3.04067	3.65627	3.76762	3.88235	4.72541	5.45155	6.28927
0.0157	2.62159	2.83345	3.06242	3.68678	3.79979	3.91626	4.77269	5.51114	6.36385
0.0158	2.63774	2.85231	3.08433	3.71755	3.83223	3.95046	4.82044	5.57138	6.43931
0.0159	2.65398	2.87129	3.10639	3.74857	3.86496	3.98496	4.86867	5.63228	6.51566
0.016	2.67032	2.8904	3.12862	3.77986	3.89796	4.01976	4.91737	5.69384	6.59292
0.0161	2.68676	2.90964	3.151	3.8114	3.93125	4.05486	4.96657	5.75608	6.67109
0.0162	2.70331	2.929	3.17354	3.84321	3.96482	4.09027	5.01626	5.81899	6.75019
0.0163	2.71995	2.9485	3.19625	3.87528	3.99867	4.12599	5.06644	5.8826	6.83023
0.0164	2.7367	2.96812	3.21911	3.90762	4.03282	4.16203	5.11713	5.9469	6.91122
0.0165	2.75355	2.98788	3.24214	3.94023	4.06725	4.19837	5.16833	6.0119	6.99316
0.0166	2.77051	3.00777	3.26534	3.97311	4.10198	4.23504	5.22003	6.07761	7.07608
0.0167	2.78757	3.02778	3.2887	4.00627	4.13701	4.27202	5.27226	6.14404	7.15999
0.0168	2.80473	3.04794	3.31223	4.0397	4.17234	4.30933	5.325	6.2112	7.24488
0.0169	2.822	3.06822	3.33592	4.07341	4.20797	4.34696	5.37828	6.27909	7.33079
0.017	2.83938	3.08864	3.35979	4.1074	4.2439	4.38493	5.43209	6.34773	7.41771
0.0171	2.85686	3.1092	3.38383	4.14168	4.28014	4.42322	5.48643	6.41711	7.50566
0.0172	2.87446	3.1299	3.40803	4.17624	4.31669	4.46185	5.54132	6.48725	7.59466
0.0173	2.89216	3.15073	3.43242	4.2111	4.35355	4.50081	5.59676	6.55816	7.68471
0.0174	2.90996	3.1717	3.45697	4.24624	4.39072	4.54012	5.65275	6.62984	7.77583
0.0175	2.92788	3.19281	3.4817	4.28167	4.42821	4.57977	5.70931	6.70231	7.86803
0.0176	2.94591	3.21406	3.50661	4.31741	4.46603	4.61976	5.76642	6.77557	7.96132
0.0177	2.96405	3.23545	3.5317	4.35343	4.50416	4.66011	5.82411	6.84963	8.05572
0.0178	2.9823	3.25699	3.55697	4.38977	4.54262	4.70081	5.88238	6.9245	8.15124
0.0179	3.00067	3.27866	3.58241	4.4264	4.58141	4.74186	5.94123	7.00019	8.24789
0.018	3.01914	3.30049	3.60804	4.46334	4.62053	4.78327	6.00067	7.0767	8.34569
0.0181	3.03774	3.32245	3.63386	4.50058	4.65999	4.82504	6.06071	7.15406	8.44465
0.0182	3.05644	3.34457	3.65985	4.53814	4.69978	4.86718	6.12134	7.23225	8.54478
0.0183	3.07526	3.36683	3.68604	4.57601	4.73991	4.90968	6.18258	7.3113	8.64609
0.0184	3.0942	3.38924	3.71241	4.6142	4.78039	4.95256	6.24444	7.39122	8.74861
0.0185	3.11325	3.41179	3.73897	4.65271	4.82121	4.99581	6.30691	7.47201	8.85235
0.0186	3.13242	3.4345	3.76571	4.69154	4.86238	5.03944	6.37001	7.55368	8.95731
0.0187	3.15171	3.45736	3.79265	4.73069	4.9039	5.08345	6.43374	7.63625	9.06352
0.0188	3.17112	3.48037	3.81979	4.77017	4.94577	5.12784	6.4981	7.71972	9.17099
0.0189	3.19064	3.50354	3.84712	4.80997	4.988	5.17263	6.56311	7.8041	9.27973
0.019	3.21029	3.52686	3.87464	4.85011	5.0306	5.2178	6.62877	7.8894	9.38976
0.0191	3.23006	3.55033	3.90236	4.89059	5.07355	5.26337	6.69509	7.97563	9.5011
0.0192	3.24995	3.57396	3.93028	4.9314	5.11688	5.30933	6.76207	8.06281	9.61375
0.0193	3.26996	3.59775	3.95839	4.97255	5.16057	5.3557	6.82973	8.15094	9.72775
0.0194	3.29009	3.62169	3.98671	5.01405	5.20464	5.40247	6.89805	8.24003	9.84309
0.0195	3.31035	3.6458	4.01523	5.05589	5.24908	5.44965	6.96707	8.3301	9.9598
0.0196	3.33074	3.67006	4.04396	5.09809	5.2939	5.49724	7.03677	8.42115	10.0779
0.0197	3.35125	3.69449	4.07289	5.14063	5.33911	5.54525	7.10717	8.5132	10.1974
0.0198	3.37188	3.71908	4.10203	5.18353	5.3847	5.59368	7.17827	8.60625	10.3183
0.0199	3.39264	3.74383	4.13138	5.22679	5.43068	5.64253	7.25009	8.70032	10.4407
0.02	3.41353	3.76875	4.16093	5.27041	5.47705	5.6918	7.32262	8.79542	10.5644
0.0201	3.43455	3.79384	4.1907	5.31439	5.52382	5.74151	7.39588	8.89156	10.6897
0.0202	3.4557	3.81909	4.22068	5.35874	5.57099	5.79165	7.46987	8.98875	10.8165
0.0203	3.47698	3.84451	4.25088	5.40346	5.61856	5.84223	7.54461	9.087	10.9447
0.0204	3.49839	3.87009	4.28129	5.44855	5.66654	5.89325	7.62009	9.18633	11.0745
0.0205	3.51993	3.89585	4.31192	5.49402	5.71493	5.94471	7.69632	9.28674	11.2058
0.0206	3.54161	3.92178	4.34277	5.53987	5.76373	5.99663	7.77332	9.38825	11.3387
0.0207	3.56342	3.94788	4.37384	5.5861	5.81294	6.049	7.85109	9.49086	11.4731
0.0208	3.58536	3.97416	4.40513	5.63272	5.86258	6.10183	7.92964	9.5946	11.6092
0.0209	3.60743	4.00061	4.43664	5.67972	5.91264	6.15511	8.00897	9.69948	11.7468
0.021	3.62965	4.02724	4.46838	5.72712	5.96313	6.20887	8.08909	9.8055	11.8861
0.0211	3.652	4.05404	4.50035	5.77491	6.01405	6.26309	8.17002	9.91267	12.027
0.0212	3.67449	4.08103	4.53255	5.82311	6.0654	6.31778	8.25176	10.021	12.1696
0.0213	3.69711	4.10819	4.56497	5.8717	6.1172	6.37296	8.33431	10.1306	12.3139
0.0214	3.71988	4.13553	4.59763	5.9207	6.16943	6.42861	8.4177	10.2413	12.4599
0.0215	3.74278	4.16306	4.63052	5.97011	6.22211	6.48475	8.50191	10.3532	12.6077
0.0216	3.76583	4.19077	4.66365	6.01993	6.27525	6.54139	8.58697	10.4664	12.7572
0.0217	3.78902	4.21866	4.69701	6.07017	6.32883	6.59851	8.67288	10.5808	12.9084
0.0218	3.81235	4.24674	4.73062	6.12083	6.38287	6.65614	8.75965	10.6965	13.0615
0.0219	3.83582	4.275	4.76446	6.17191	6.43738	6.71427	8.84728	10.8134	13.2164
0.022	3.85944	4.30346	4.79855	6.22341	6.49235	6.7729	8.9358	10.9316	13.3731
0.0221	3.88321	4.3321	4.83288	6.27535	6.54778	6.83205	9.02519	11.0511	13.5317
0.0222	3.90712	4.36093	4.86745	6.32772	6.6037	6.89171	9.11549	11.1718	13.6921
0.0223	3.93118	4.38996	4.90227	6.38052	6.66009	6.9519	9.20668	11.294	13.8544
0.0224	3.95539	4.41918	4.93735	6.43377	6.71696	7.01261	9.29879	11.4174	14.0187
0.0225	3.97974	4.44859	4.97267	6.48746	6.77431	7.07385	9.39182	11.5422	14.1849
0.0226	4.00425	4.4782	5.00824	6.5416	6.83216	7.13563	9.48578	11.6684	14.3531
0.0227	4.0289	4.508	5.04407	6.59619	6.8905	7.19794	9.58068	11.7959	14.5233
0.0228	4.05371	4.53801	5.08016	6.65124	6.94934	7.2608	9.67654	11.9248	14.6955
0.0229	4.07867	4.56821	5.1165	6.70674	7.00868	7.32421	9.77334	12.0552	14.8698
0.023	4.10379	4.59862	5.15311	6.76271	7.06853	7.38818	9.87112	12.187	15.0461
0.0231	4.12906	4.62922	5.18998	6.81915	7.12889	7.4527	9.96988	12.3202	15.2245
0.0232	4.15448	4.66003	5.22711	6.87605	7.18976	7.51778	10.0696	12.4548	15.405
0.0233	4.18006	4.69105	5.2645	6.93343	7.25116	7.58344	10.1704	12.591	15.5877
0.0234	4.2058	4.72227	5.30216	6.99129	7.31307	7.64966	10.2721	12.7286	15.7725
0.0235	4.2317	4.7537	5.3401	7.04964	7.37552	7.71647	10.3749	12.8677	15.9595
0.0236	4.25776	4.78534	5.3783	7.10847	7.4385	7.78386	10.4787	13.0084	16.1488
0.0237	4.28398	4.81719	5.41678	7.16779	7.50202	7.85183	10.5835	13.1506	16.3402
0.0238	4.31036	4.84926	5.45553	7.22761	7.56608	7.9204	10.6894	13.2943	16.534
0.0239	4.3369	4.88153	5.49456	7.28792	7.63069	7.98957	10.7963	13.4396	16.73
0.024	4.3636	4.91402	5.53387	7.34874	7.69585	8.05935	10.9044	13.5865	16.9284
0.0241	4.39047	4.94673	5.57346	7.41007	7.76156	8.12973	11.0134	13.735	17.1291
0.0242	4.41751	4.97965	5.61333	7.47191	7.82784	8.20072	11.1236	13.8852	17.3322
0.0243	4.44471	5.0128	5.65349	7.53426	7.89468	8.27234	11.2349	14.0369	17.5378
0.0244	4.47208	5.04616	5.69394	7.59713	7.96209	8.34459	11.3473	14.1904	17.7457
0.0245	4.49961	5.07975	5.73467	7.66053	8.03008	8.41746	11.4608	14.3455	17.9561
0.0246	4.52732	5.11356	5.7757	7.72446	8.09865	8.49097	11.5755	14.5023	18.169
0.0247	4.5552	5.14759	5.81702	7.78892	8.16781	8.56512	11.6913	14.6608	18.3845
0.0248	4.58325	5.18185	5.85864	7.85392	8.23755	8.63992	11.8083	14.821	18.6024
0.0249	4.61147	5.21634	5.90055	7.91947	8.30789	8.71537	11.9264	14.983	18.823
0.025	4.63987	5.25106	5.94276	7.98556	8.37884	8.79149	12.0457	15.1468	19.0462
0.0251	4.66844	5.28601	5.98528	8.0522	8.45038	8.86826	12.1662	15.3124	19.272
0.0252	4.69718	5.32119	6.0281	8.11939	8.52254	8.94571	12.288	15.4797	19.5006
0.0253	4.72611	5.35661	6.07122	8.18715	8.59532	9.02383	12.4109	15.6489	19.7318
0.0254	4.75521	5.39226	6.11466	8.25547	8.66871	9.10264	12.5351	15.82	19.9657
0.0255	4.78449	5.42815	6.1584	8.32437	8.74274	9.18213	12.6605	15.9929	20.2025
0.0256	4.81395	5.46428	6.20246	8.39384	8.81739	9.26232	12.7871	16.1677	20.442
0.0257	4.84359	5.50065	6.24684	8.46388	8.89268	9.34321	12.9151	16.3444	20.6844
0.0258	4.87342	5.53726	6.29153	8.53452	8.96862	9.4248	13.0443	16.5231	20.9297
0.0259	4.90343	5.57411	6.33654	8.60574	9.0452	9.50711	13.1748	16.7037	21.1778
0.026	4.93362	5.61121	6.38187	8.67755	9.12244	9.59014	13.3066	16.8863	21.429
0.0261	4.964	5.64856	6.42753	8.74997	9.20034	9.67389	13.4397	17.0708	21.683
0.0262	4.99456	5.68616	6.47351	8.82299	9.2789	9.75837	13.5742	17.2574	21.9401
0.0263	5.02532	5.724	6.51982	8.89662	9.35813	9.84359	13.71	17.4461	22.2003
0.0264	5.05626	5.7621	6.56647	8.97086	9.43804	9.92955	13.8471	17.6368	22.4635
0.0265	5.0874	5.80045	6.61344	9.04573	9.51864	10.0163	13.9857	17.8295	22.7299
0.0266	5.11872	5.83906	6.66076	9.12121	9.59992	10.1037	14.1256	18.0244	22.9994
0.0267	5.15024	5.87792	6.70841	9.19733	9.68189	10.192	14.2669	18.2214	23.2721
0.0268	5.18196	5.91704	6.7564	9.27409	9.76457	10.281	14.4096	18.4206	23.548
0.0269	5.21387	5.95642	6.80474	9.35148	9.84795	10.3708	14.5538	18.622	23.8273
0.027	5.24597	5.99607	6.85342	9.42952	9.93204	10.4613	14.6994	18.8255	24.1098
0.0271	5.27827	6.03598	6.90245	9.50821	10.0168	10.5527	14.8465	19.0313	24.3957
0.0272	5.31077	6.07615	6.95183	9.58756	10.1024	10.6449	14.995	19.2393	24.6849
0.0273	5.34348	6.11659	7.00157	9.66757	10.1886	10.7378	15.145	19.4496	24.9776
0.0274	5.37638	6.1573	7.05166	9.74825	10.2757	10.8316	15.2965	19.6622	25.2738
0.0275	5.40949	6.19829	7.10211	9.8296	10.3634	10.9262	15.4496	19.8771	25.5735
0.0276	5.44279	6.23954	7.15292	9.91163	10.4519	11.0216	15.6041	20.0944	25.8767
0.0277	5.47631	6.28107	7.20409	9.99434	10.5411	11.1179	15.7603	20.314	26.1835
0.0278	5.51003	6.32287	7.25563	10.0777	10.6312	11.2149	15.9179	20.536	26.494
0.0279	5.54396	6.36496	7.30754	10.1618	10.7219	11.3129	16.0772	20.7605	26.8081
0.028	5.5781	6.40732	7.35982	10.2466	10.8135	11.4117	16.238	20.9874	27.126
0.0281	5.61244	6.44997	7.41247	10.3322	10.9058	11.5113	16.4005	21.2168	27.4476
0.0282	5.647	6.4929	7.4655	10.4184	10.9989	11.6119	16.5646	21.4487	27.7731
0.0283	5.68178	6.53611	7.51891	10.5053	11.0929	11.7133	16.7303	21.6832	28.1024
0.0284	5.71676	6.57961	7.5727	10.593	11.1876	11.8156	16.8977	21.9202	28.4356
0.0285	5.75196	6.62341	7.62688	10.6814	11.2831	11.9188	17.0667	22.1598	28.7728
0.0286	5.78738	6.66749	7.68144	10.7705	11.3795	12.0228	17.2375	22.402	29.1139
0.0287	5.82302	6.71187	7.7364	10.8604	11.4766	12.1278	17.4099	22.6469	29.4592
0.0288	5.85887	6.75654	7.79174	10.951	11.5746	12.2338	17.5841	22.8944	29.8085
0.0289	5.89495	6.80151	7.84749	11.0424	11.6735	12.3406	17.76	23.1447	30.1619
0.029	5.93125	6.84678	7.90363	11.1346	11.7732	12.4484	17.9377	23.3977	30.5195
0.0291	5.96777	6.89235	7.96017	11.2275	11.8737	12.5571	18.1171	23.6534	30.8814
0.0292	6.00452	6.93822	8.01712	11.3212	11.9751	12.6667	18.2984	23.9119	31.2476
0.0293	6.04149	6.9844	8.07448	11.4157	12.0773	12.7774	18.4815	24.1733	31.6181
0.0294	6.07869	7.03089	8.13224	11.5109	12.1805	12.8889	18.6664	24.4375	31.993
0.0295	6.11613	7.07769	8.19042	11.607	12.2845	13.0015	18.8531	24.7046	32.3723
0.0296	6.15379	7.12479	8.24902	11.7039	12.3894	13.115	19.0417	24.9747	32.7562
0.0297	6.19168	7.17222	8.30803	11.8015	12.4952	13.2296	19.2322	25.2477	33.1446
0.0298	6.2298	7.21995	8.36747	11.9	12.6019	13.3451	19.4246	25.5236	33.5376
0.0299	6.26817	7.26801	8.42733	11.9993	12.7095	13.4617	19.619	25.8026	33.9353
0.03	6.30676	7.31638	8.48762	12.0995	12.818	13.5792	19.8153	26.0847	34.3376
0.0301	6.3456	7.36508	8.54835	12.2004	12.9275	13.6978	20.0135	26.3698	34.7448
0.0302	6.38467	7.4141	8.6095	12.3023	13.0378	13.8174	20.2137	26.658	35.1568
0.0303	6.42399	7.46344	8.6711	12.4049	13.1492	13.9381	20.416	26.9494	35.5736
0.0304	6.46354	7.51312	8.73313	12.5084	13.2615	14.0598	20.6202	27.244	35.9954
0.0305	6.50334	7.56312	8.79561	12.6128	13.3747	14.1826	20.8265	27.5417	36.4222
0.0306	6.54339	7.61346	8.85853	12.7181	13.4889	14.3065	21.0349	27.8428	36.8541
0.0307	6.58368	7.66414	8.92191	12.8242	13.6041	14.4314	21.2453	28.1471	37.2911
0.0308	6.62422	7.71515	8.98574	12.9312	13.7203	14.5574	21.4579	28.4548	37.7332
0.0309	6.66501	7.7665	9.05002	13.0391	13.8374	14.6846	21.6725	28.7658	38.1807
0.031	6.70605	7.81819	9.11477	13.148	13.9556	14.8128	21.8894	29.0802	38.6334
0.0311	6.74734	7.87022	9.17998	13.2577	14.0747	14.9422	22.1084	29.3981	39.0915
0.0312	6.78889	7.92261	9.24565	13.3683	14.1949	15.0727	22.3295	29.7194	39.555
0.0313	6.83069	7.97534	9.3118	13.4799	14.3161	15.2043	22.5529	30.0443	40.024
0.0314	6.87275	8.02842	9.37841	13.5924	14.4384	15.3371	22.7786	30.3727	40.4986
0.0315	6.91507	8.08186	9.44551	13.7058	14.5617	15.471	23.0065	30.7047	40.9788
0.0316	6.95765	8.13565	9.51308	13.8202	14.686	15.6061	23.2366	31.0403	41.4647
0.0317	7.0005	8.1898	9.58114	13.9355	14.8114	15.7424	23.4691	31.3796	41.9563
0.0318	7.0436	8.24431	9.64969	14.0518	14.9379	15.8799	23.7039	31.7226	42.4538
0.0319	7.08697	8.29918	9.71872	14.1691	15.0655	16.0186	23.941	32.0693	42.9572
0.032	7.13061	8.35441	9.78825	14.2873	15.1941	16.1584	24.1806	32.4198	43.4665
0.0321	7.17452	8.41002	9.85828	14.4065	15.3238	16.2996	24.4225	32.7742	43.9819
0.0322	7.2187	8.46599	9.92881	14.5268	15.4547	16.4419	24.6668	33.1324	44.5034
0.0323	7.26315	8.52234	9.99984	14.648	15.5867	16.5855	24.9136	33.4946	45.0311
0.0324	7.30787	8.57907	10.0714	14.7702	15.7198	16.7303	25.1629	33.8607	45.5651
0.0325	7.35287	8.63617	10.1434	14.8935	15.854	16.8764	25.4146	34.2308	46.1053
0.0326	7.39815	8.69365	10.216	15.0178	15.9894	17.0238	25.6689	34.605	46.652
0.0327	7.4437	8.75151	10.2891	15.1431	16.1259	17.1725	25.9257	34.9832	47.2052
0.0328	7.48954	8.80976	10.3627	15.2695	16.2636	17.3225	26.185	35.3656	47.7649
0.0329	7.53566	8.86839	10.4368	15.3969	16.4025	17.4737	26.447	35.7522	48.3313
0.033	7.58206	8.92742	10.5115	15.5254	16.5426	17.6263	26.7116	36.1429	48.9043
0.0331	7.62875	8.98684	10.5867	15.655	16.6838	17.7803	26.9788	36.538	49.4842
0.0332	7.67572	9.04665	10.6624	15.7856	16.8263	17.9355	27.2487	36.9374	50.0709
0.0333	7.72298	9.10686	10.7387	15.9173	16.97	18.0922	27.5214	37.3411	50.6646
0.0334	7.77054	9.16748	10.8155	16.0502	17.1149	18.2502	27.7967	37.7493	51.2654
0.0335	7.81839	9.22849	10.8929	16.1841	17.261	18.4096	28.0748	38.1619	51.8733
0.0336	7.86653	9.28992	10.9709	16.3192	17.4084	18.5703	28.3557	38.579	52.4883
0.0337	7.91497	9.35175	11.0493	16.4554	17.5571	18.7325	28.6394	39.0007	53.1107
0.0338	7.96371	9.41399	11.1284	16.5927	17.707	18.8961	28.9259	39.427	53.7404
0.0339	8.01274	9.47665	11.208	16.7312	17.8582	19.0611	29.2153	39.858	54.3777
0.034	8.06208	9.53972	11.2882	16.8708	18.0107	19.2276	29.5076	40.2936	55.0224
0.0341	8.11173	9.60322	11.3689	17.0116	18.1645	19.3955	29.8028	40.7341	55.6748
0.0342	8.16168	9.66713	11.4503	17.1535	18.3196	19.5649	30.1009	41.1793	56.335
0.0343	8.21193	9.73148	11.5322	17.2967	18.476	19.7357	30.4021	41.6294	57.003
0.0344	8.2625	9.79625	11.6147	17.441	18.6338	19.9081	30.7062	42.0844	57.6789
0.0345	8.31338	9.86145	11.6978	17.5866	18.7929	20.082	31.0134	42.5444	58.3628
0.0346	8.36457	9.92708	11.7815	17.7333	18.9534	20.2573	31.3237	43.0095	59.0548
0.0347	8.41607	9.99316	11.8658	17.8813	19.1152	20.4342	31.6371	43.4796	59.755
0.0348	8.4679	10.0597	11.9507	18.0305	19.2784	20.6127	31.9536	43.9548	60.4635
0.0349	8.52004	10.1266	12.0362	18.181	19.4431	20.7927	32.2733	44.4353	61.1805
0.035	8.5725	10.194	12.1223	18.3327	19.6091	20.9743	32.5962	44.921	61.9059
0.0351	8.62529	10.2619	12.209	18.4857	19.7765	21.1575	32.9223	45.412	62.6399
0.0352	8.6784	10.3302	12.2963	18.64	19.9454	21.3422	33.2516	45.9084	63.3827
0.0353	8.73184	10.3989	12.3843	18.7955	20.1157	21.5286	33.5843	46.4102	64.1342
0.0354	8.7856	10.4681	12.4729	18.9524	20.2875	21.7166	33.9203	46.9174	64.8947
0.0355	8.8397	10.5378	12.5621	19.1106	20.4607	21.9063	34.2597	47.4303	65.6641
0.0356	8.89413	10.608	12.652	19.27	20.6354	22.0976	34.6024	47.9487	66.4427
0.0357	8.9489	10.6786	12.7425	19.4308	20.8116	22.2906	34.9486	48.4728	67.2305
0.0358	9.004	10.7496	12.8337	19.593	20.9894	22.4852	35.2982	49.0026	68.0277
0.0359	9.05945	10.8212	12.9255	19.7565	21.1686	22.6816	35.6514	49.5383	68.8343
0.036	9.11523	10.8932	13.018	19.9214	21.3493	22.8797	36.0081	50.0797	69.6505
0.0361	9.17136	10.9657	13.1111	20.0876	21.5316	23.0795	36.3683	50.6271	70.4764
0.0362	9.22783	11.0387	13.2049	20.2553	21.7155	23.281	36.7322	51.1805	71.312
0.0363	9.28466	11.1122	13.2994	20.4243	21.9009	23.4843	37.0997	51.7399	72.1576
0.0364	9.34183	11.1861	13.3945	20.5947	22.088	23.6894	37.4708	52.3055	73.0132
0.0365	9.39935	11.2606	13.4903	20.7666	22.2766	23.8963	37.8457	52.8772	73.8789
0.0366	9.45723	11.3355	13.5869	20.9399	22.4668	24.105	38.2243	53.4552	74.7549
0.0367	9.51546	11.411	13.6841	21.1147	22.6586	24.3155	38.6067	54.0395	75.6413
0.0368	9.57406	11.4869	13.782	21.2909	22.8521	24.5279	38.993	54.6301	76.5382
0.0369	9.63301	11.5634	13.8806	21.4685	23.0473	24.7421	39.3831	55.2273	77.4457
0.037	9.69233	11.6403	13.9799	21.6477	23.2441	24.9581	39.7771	55.8309	78.364
0.0371	9.75201	11.7178	14.0799	21.8283	23.4425	25.1761	40.1751	56.4412	79.2932
0.0372	9.81206	11.7958	14.1806	22.0105	23.6427	25.396	40.577	57.0581	80.2334
0.0373	9.87247	11.8743	14.2821	22.1942	23.8446	25.6177	40.9829	57.6818	81.1847
0.0374	9.93327	11.9533	14.3842	22.3794	24.0482	25.8415	41.393	58.3123	82.1474
0.0375	9.99443	12.0329	14.4871	22.5662	24.2536	26.0671	41.8071	58.9497	83.1214
0.0376	10.056	12.113	14.5908	22.7545	24.4607	26.2948	42.2253	59.594	84.107
0.0377	10.1179	12.1936	14.6952	22.9444	24.6695	26.5244	42.6478	60.2454	85.1043
0.0378	10.1802	12.2748	14.8003	23.1358	24.8802	26.7561	43.0745	60.9039	86.1134
0.0379	10.2429	12.3565	14.9062	23.3289	25.0926	26.9897	43.5054	61.5696	87.1344
0.038	10.306	12.4387	15.0128	23.5236	25.3069	27.2254	43.9407	62.2426	88.1676
0.0381	10.3694	12.5215	15.1202	23.7199	25.523	27.4632	44.3803	62.9229	89.213
0.0382	10.4333	12.6048	15.2284	23.9179	25.741	27.703	44.8243	63.6107	90.2708
0.0383	10.4975	12.6887	15.3373	24.1175	25.9608	27.945	45.2727	64.306	91.3412
0.0384	10.5621	12.7732	15.4471	24.3187	26.1824	28.189	45.7256	65.0089	92.4243
0.0385	10.6272	12.8582	15.5576	24.5217	26.406	28.4352	46.1831	65.7195	93.5202
0.0386	10.6926	12.9438	15.6689	24.7263	26.6315	28.6835	46.6451	66.4378	94.629
0.0387	10.7585	13.0299	15.781	24.9326	26.8589	28.934	47.1118	67.164	95.7511
0.0388	10.8247	13.1167	15.8939	25.1407	27.0883	29.1867	47.5831	67.8982	96.8864
0.0389	10.8914	13.204	16.0076	25.3505	27.3196	29.4416	48.0592	68.6403	98.0352
0.039	10.9584	13.2918	16.1221	25.5621	27.5529	29.6987	48.54	69.3906	99.1977
0.0391	11.0259	13.3803	16.2375	25.7754	27.7881	29.958	49.0256	70.1491	100.374
0.0392	11.0938	13.4694	16.3536	25.9905	28.0254	30.2197	49.5161	70.9158	101.564
0.0393	11.1621	13.559	16.4706	26.2074	28.2647	30.4836	50.0115	71.691	102.768
0.0394	11.2308	13.6493	16.5884	26.4261	28.5061	30.7498	50.5118	72.4746	103.987
0.0395	11.3	13.7401	16.7071	26.6466	28.7495	31.0183	51.0172	73.2668	105.22
0.0396	11.3696	13.8316	16.8266	26.869	28.995	31.2892	51.5276	74.0676	106.467
0.0397	11.4396	13.9236	16.947	27.0932	29.2426	31.5625	52.0431	74.8772	107.73
0.0398	11.51	14.0163	17.0683	27.3193	29.4923	31.8381	52.5638	75.6956	109.007
0.0399	11.5809	14.1096	17.1904	27.5473	29.7441	32.1161	53.0896	76.523	110.3
0.04	11.6522	14.2035	17.3134	27.7772	29.9981	32.3966	53.6208	77.3595	111.608
0.0401	11.724	14.298	17.4372	28.009	30.2543	32.6795	54.1572	78.205	112.931
0.0402	11.7962	14.3932	17.562	28.2427	30.5126	32.9649	54.6991	79.0599	114.27
0.0403	11.8688	14.489	17.6876	28.4784	30.7732	33.2528	55.2463	79.924	115.625
0.0404	11.9419	14.5854	17.8142	28.7161	31.0359	33.5432	55.799	80.7976	116.996
0.0405	12.0154	14.6825	17.9416	28.9557	31.301	33.8361	56.3573	81.6808	118.383
0.0406	12.0894	14.7802	18.07	29.1974	31.5682	34.1316	56.9211	82.5736	119.787
0.0407	12.1638	14.8786	18.1992	29.441	31.8378	34.4297	57.4906	83.4762	121.207
0.0408	12.2387	14.9776	18.3294	29.6867	32.1097	34.7304	58.0657	84.3886	122.644
0.0409	12.3141	15.0773	18.4606	29.9344	32.3839	35.0337	58.6466	85.311	124.099
0.041	12.3899	15.1777	18.5926	30.1843	32.6604	35.3396	59.2334	86.2435	125.57
0.0411	12.4662	15.2787	18.7257	30.4361	32.9393	35.6483	59.826	87.1862	127.059
0.0412	12.543	15.3804	18.8596	30.6901	33.2205	35.9596	60.4245	88.1391	128.566
0.0413	12.6202	15.4827	18.9945	30.9463	33.5042	36.2736	61.029	89.1025	130.09
0.0414	12.6979	15.5858	19.1304	31.2045	33.7903	36.5904	61.6396	90.0765	131.632
0.0415	12.7761	15.6895	19.2673	31.4649	34.0789	36.9099	62.2563	91.0611	133.193
0.0416	12.8548	15.794	19.4051	31.7275	34.3699	37.2323	62.8791	92.0564	134.773
0.0417	12.9339	15.8991	19.544	31.9923	34.6633	37.5574	63.5082	93.0626	136.371
0.0418	13.0136	16.0049	19.6838	32.2592	34.9593	37.8854	64.1436	94.0798	137.988
0.0419	13.0937	16.1114	19.8246	32.5285	35.2579	38.2163	64.7853	95.1082	139.624
0.042	13.1743	16.2187	19.9664	32.7999	35.5589	38.55	65.4334	96.1477	141.279
0.0421	13.2555	16.3266	20.1093	33.0736	35.8626	38.8867	66.0881	97.1987	142.954
0.0422	13.3371	16.4353	20.2531	33.3496	36.1688	39.2263	66.7493	98.2611	144.649
0.0423	13.4192	16.5447	20.398	33.6279	36.4776	39.5688	67.4171	99.3352	146.365
0.0424	13.5018	16.6548	20.544	33.9086	36.7891	39.9144	68.0915	100.421	148.1
0.0425	13.585	16.7656	20.6909	34.1915	37.1033	40.263	68.7728	101.519	149.856
0.0426	13.6686	16.8772	20.839	34.4769	37.4201	40.6146	69.4608	102.628	151.633
0.0427	13.7528	16.9895	20.9881	34.7646	37.7396	40.9693	70.1557	103.75	153.431
0.0428	13.8375	17.1026	21.1382	35.0547	38.0619	41.3271	70.8576	104.884	155.25
0.0429	13.9227	17.2165	21.2894	35.3473	38.3869	41.688	71.5665	106.03	157.091
0.043	14.0084	17.331	21.4417	35.6422	38.7147	42.052	72.2825	107.189	158.954
0.0431	14.0947	17.4464	21.5951	35.9397	39.0453	42.4193	73.0056	108.361	160.838
0.0432	14.1815	17.5625	21.7496	36.2396	39.3787	42.7897	73.736	109.545	162.746
0.0433	14.2688	17.6794	21.9052	36.542	39.715	43.1634	74.4737	110.743	164.675
0.0434	14.3567	17.7971	22.0619	36.847	40.0541	43.5404	75.2188	111.953	166.628
0.0435	14.4451	17.9155	22.2198	37.1545	40.3961	43.9206	75.9713	113.177	168.604
0.0436	14.534	18.0348	22.3787	37.4645	40.7411	44.3042	76.7314	114.414	170.603
0.0437	14.6235	18.1548	22.5388	37.7772	41.089	44.6911	77.4991	115.665	172.626
0.0438	14.7135	18.2756	22.7001	38.0924	41.4398	45.0814	78.2744	116.929	174.673
0.0439	14.8041	18.3973	22.8625	38.4103	41.7937	45.4751	79.0575	118.207	176.744
0.044	14.8953	18.5197	23.0261	38.7309	42.1506	45.8722	79.8484	119.499	178.839
0.0441	14.987	18.643	23.1908	39.0541	42.5105	46.2728	80.6473	120.805	180.96
0.0442	15.0793	18.7671	23.3567	39.38	42.8735	46.6769	81.4541	122.126	183.106
0.0443	15.1722	18.892	23.5238	39.7086	43.2396	47.0845	82.269	123.461	185.277
0.0444	15.2656	19.0177	23.6921	40.04	43.6088	47.4957	83.0921	124.81	187.474
0.0445	15.3596	19.1443	23.8616	40.3741	43.9812	47.9105	83.9234	126.174	189.696
0.0446	15.4542	19.2717	24.0323	40.7111	44.3568	48.3289	84.763	127.554	191.946
0.0447	15.5493	19.4	24.2042	41.0508	44.7355	48.751	85.611	128.948	194.222
0.0448	15.6451	19.5291	24.3774	41.3934	45.1175	49.1767	86.4675	130.357	196.525
0.0449	15.7414	19.6591	24.5518	41.7388	45.5028	49.6062	87.3326	131.782	198.855
0.045	15.8383	19.7899	24.7274	42.0871	45.8913	50.0394	88.2063	133.223	201.213
0.0451	15.9359	19.9217	24.9043	42.4384	46.2832	50.4764	89.0888	134.679	203.599
0.0452	16.034	20.0542	25.0825	42.7925	46.6784	50.9172	89.9801	136.151	206.013
0.0453	16.1327	20.1877	25.262	43.1496	47.077	51.3619	90.8803	137.639	208.455
0.0454	16.2321	20.3221	25.4427	43.5097	47.479	51.8104	91.7895	139.143	210.927
0.0455	16.332	20.4573	25.6247	43.8728	47.8844	52.2629	92.7078	140.664	213.428
0.0456	16.4326	20.5935	25.808	44.2389	48.2933	52.7193	93.6353	142.202	215.959
0.0457	16.5338	20.7306	25.9927	44.6081	48.7057	53.1797	94.5721	143.756	218.519
0.0458	16.6356	20.8686	26.1786	44.9804	49.1216	53.6441	95.5183	145.328	221.11
0.0459	16.738	21.0074	26.3659	45.3557	49.5411	54.1126	96.4739	146.916	223.732
0.046	16.8411	21.1473	26.5545	45.7342	49.9641	54.5852	97.4391	148.522	226.385
0.0461	16.9448	21.288	26.7445	46.1159	50.3907	55.0618	98.4139	150.145	229.069
0.0462	17.0491	21.4297	26.9358	46.5007	50.821	55.5427	99.3985	151.786	231.785
0.0463	17.1541	21.5723	27.1285	46.8888	51.255	56.0278	100.393	153.446	234.534
0.0464	17.2597	21.7159	27.3226	47.2801	51.6927	56.5171	101.397	155.123	237.315
0.0465	17.366	21.8605	27.5181	47.6747	52.1341	57.0106	102.412	156.818	240.129
0.0466	17.4729	22.006	27.715	48.0725	52.5793	57.5085	103.436	158.532	242.976
0.0467	17.5805	22.1524	27.9132	48.4737	53.0282	58.0107	104.471	160.265	245.857
0.0468	17.6888	22.2999	28.1129	48.8782	53.481	58.5173	105.516	162.017	248.772
0.0469	17.7977	22.4483	28.3141	49.2861	53.9377	59.0284	106.572	163.788	251.722
0.047	17.9073	22.5977	28.5166	49.6974	54.3983	59.5439	107.638	165.578	254.707
0.0471	18.0176	22.7481	28.7206	50.1121	54.8628	60.0639	108.715	167.388	257.727
0.0472	18.1285	22.8995	28.9261	50.5303	55.3313	60.5884	109.803	169.218	260.783
0.0473	18.2401	23.0519	29.1331	50.952	55.8038	61.1175	110.901	171.067	263.875
0.0474	18.3525	23.2053	29.3415	51.3772	56.2803	61.6513	112.011	172.937	267.004
0.0475	18.4655	23.3598	29.5514	51.806	56.7609	62.1897	113.131	174.827	270.169
0.0476	18.5792	23.5153	29.7628	52.2383	57.2456	62.7328	114.263	176.738	273.373
0.0477	18.6936	23.6718	29.9757	52.6742	57.7344	63.2806	115.406	178.67	276.614
0.0478	18.8087	23.8293	30.1902	53.1138	58.2274	63.8333	116.561	180.623	279.894
0.0479	18.9245	23.9879	30.4062	53.5571	58.7246	64.3907	117.727	182.598	283.213
0.048	19.041	24.1476	30.6237	54.004	59.226	64.953	118.905	184.593	286.571
0.0481	19.1583	24.3083	30.8428	54.4547	59.7318	65.5203	120.094	186.611	289.969
0.0482	19.2762	24.4701	31.0634	54.9091	60.2418	66.0925	121.296	188.651	293.407
0.0483	19.3949	24.633	31.2857	55.3673	60.7562	66.6697	122.51	190.713	296.886
0.0484	19.5144	24.7969	31.5095	55.8294	61.275	67.2519	123.735	192.797	300.407
0.0485	19.6345	24.962	31.7349	56.2953	61.7983	67.8392	124.973	194.905	303.969
0.0486	19.7554	25.1281	31.962	56.7651	62.326	68.4316	126.223	197.035	307.573
0.0487	19.8771	25.2954	32.1906	57.2388	62.8582	69.0293	127.486	199.189	311.22
0.0488	19.9995	25.4637	32.4209	57.7165	63.3949	69.6321	128.762	201.366	314.91
0.0489	20.1226	25.6332	32.6529	58.1981	63.9363	70.2402	130.05	203.567	318.644
0.049	20.2465	25.8038	32.8865	58.6838	64.4822	70.8536	131.351	205.792	322.422
0.0491	20.3712	25.9756	33.1217	59.1735	65.0328	71.4724	132.665	208.042	326.245
0.0492	20.4966	26.1484	33.3587	59.6673	65.5882	72.0966	133.992	210.316	330.114
0.0493	20.6228	26.3225	33.5974	60.1653	66.1482	72.7262	135.333	212.614	334.028
0.0494	20.7498	26.4977	33.8377	60.6673	66.7131	73.3613	136.687	214.938	337.988
0.0495	20.8776	26.674	34.0798	61.1736	67.2827	74.002	138.054	217.288	341.996
0.0496	21.0062	26.8516	34.3236	61.6841	67.8573	74.6482	139.435	219.663	346.051
0.0497	21.1355	27.0303	34.5692	62.1989	68.4367	75.3001	140.83	222.064	350.154
0.0498	21.2657	27.2102	34.8165	62.718	69.0211	75.9577	142.239	224.491	354.306
0.0499	21.3966	27.3913	35.0656	63.2413	69.6105	76.6211	143.662	226.945	358.507

## Sheet: EDF2e
	2K		5K		10K		20K
2AT	0.8		4.9		21		104
2AI	3.2	2.4	22	16	115	78	1680	772
	2AO	2AT	2AO	2AT	2AO	2AT	2AO	2AT

## Sheet: EDF2f
values
	Taurine	Aspartic acid	Glutamic acid	Serine	Sarcosine	Hydroxyproline	Cystathionine	Tyrosine	Ethanolamine	Citrulline	Hydroxylysine	Homocysteine	Threonine	Homoalanine	Methionine	Ornithine	Histidine	Proline	Lysine	Arginine	Creatinine	Carnosine	Cysteine	Valine	Phenylalanine	Methylhistidine	Anserine	Leu_Isoleu
Taurine	0	40	44	30	76	110	72	123	126	108	162	154	135	193	272	212	231	345	293	283	299	324	123	611	528	580	486	434
Aspartic acid	26	0	2.6	-6.8	27	50	25	58	61	49	86	81	68	108	162	125	137	215	181	174	187	203	59	398	340	386	319	270
Glutamic acid	30	2.9	0	-9.2	23	46	21	54	57	45	82	76	63	103	156	119	131	207	174	167	179	195	55	386	329	374	308	261
Serine	35	7.3	4.1	0	35	61	32	71	74	60	101	95	81	124	184	140	154	241	202	194	207	226	71	443	380	422	350	307
Sarcosine	42	13	9.3	5.4	0	21	-3	28	30	19	50	46	35	68	115	78	89	157	125	119	127	143	28	313	265	288	235	213
Hydroxyproline	59	26	23	18	12	0	-16.282	5.1	6.9	-0.5	24	21	12	38	74	50	58	109	87	83	92	102	5.7	230	191	225	180	144
Cystathionine	59	26	22	16	11	-1	0	38	39	26	59	55	43	80	131	86	100	176	138	132	139	157	37	351	297	309	254	246
Tyrosine	62	29	25	22	15	2.7	9.7	0	1.9	-4.1	19	16	7.3	32	65	46	53	99	80	76	86	94	0.8	209	173	213	169	125
Ethanolamine	64	30	26	23	16	3.7	11	1	0	-6.2	17	13	5.2	30	62	43	49	95	77	72	82	90	-1.1	204	169	207	164	122
Citrulline	64	30	26	21	15	3	6.8	2.1	1.2	0	25	22	13	40	77	51	59	112	89	84	92	103	6.8	237	198	226	181	151
Hydroxylysine	69	35	31	26	20	6.6	11	5.4	4.4	3.6	0	-2.9	-10.029	11	40	21	27	68	51	47	54	62	-15.023	165	134	161	125	96
Homocysteine	71	36	32	27	21	7.8	13	6.4	5.4	4.9	1.2	0	-7.3	15	44	25	31	73	55	52	59	67	-12.49	172	141	170	132	101
Threonine	72	37	33	28	21	8.3	12	7.4	6.5	5.1	1.5	0.4	0	24	56	34	42	87	68	63	71	81	-5.5	195	161	190	150	119
Homoalanine	78	41	37	32	26	12	17	11	9.7	8.9	5.1	3.9	3.6	0	25	9.9	15	51	36	33	40	47	-23.626	135	108	136	103	72
Methionine	80	43	39	34	27	13	17	12	11	10	6.2	5.1	4.6	1.1	0	-10.559	-6.8	20	10	7.2	14	18	-38.744	86	65	91	64	34
Ornithine	87	49	45	39	32	18	22	17	16	14	10	9.2	8.7	5	4	0	6.4	44	26	23	28	36	-27.922	131	104	118	88	75
Histidine	91	52	47	41	35	20	24	19	18	16	12	11	11	7.1	5.9	1.9	0	34	19	16	21	28	-32.831	112	87	105	77	58
Proline	93	53	49	43	36	21	26	20	19	18	14	12	12	8	6.9	2.8	1	0	-8.7	-11.003	-5.8	-1.7	-49.082	55	37	59	36	12
Lysine	94	54	50	43	36	22	25	21	20	18	14	13	12	8.5	7.3	3.2	1.3	0.4	0	-2.5	2	7.8	-43.465	78	57	73	49	32
Arginine	94	54	50	44	37	22	26	21	20	18	14	13	13	8.8	7.6	3.5	1.6	0.7	0.3	0	4.7	11	-42.026	82	61	78	53	35
Creatinine	95	55	51	44	37	22	26	22	21	19	15	14	13	9.2	8	3.9	2	1	0.7	0.4	0	6.3	-43.939	79	58	70	47	34
Carnosine	104	62	57	51	43	28	32	27	26	24	20	19	18	14	13	8.5	6.5	5.6	5.2	4.8	4.5	0	-47.595	64	45	61	38	22
Cysteine	107	64	60	54	46	30	35	29	28	26	22	21	20	16	15	11	8.6	7.5	7.3	6.9	6.6	2	0	208	173	209	166	126
Valine	108	65	60	54	46	30	34	30	29	27	22	21	20	16	15	11	8.6	7.6	7.2	6.9	6.5	2	0.2	0	-11.232	7.7	-7.8	-29.503
Phenylalanine	109	66	61	55	47	31	37	30	29	28	23	22	22	17	16	12	9.7	8.7	8.4	8	7.7	3	1.1	1.1	0	21	3.5	-20.362
Methylhistidine	116	72	67	59	52	35	39	35	34	31	27	25	25	21	19	15	12	11	11	11	10	5.5	3.8	3.4	2.7	0	-13.851	-22.658
Anserine	117	73	67	60	52	36	40	36	34	32	27	26	25	21	20	15	13	12	12	11	11	6.2	4.5	4.2	3.3	0.8	0	-10.989
Leu_Isoleu	125	79	74	67	59	42	47	41	39	38	33	31	31	27	25	20	18	17	17	16	16	11	8.9	8.9	7.8	5.5	4.6	0
errors
	Taurine	Aspartic acid	Glutamic acid	Serine	Sarcosine	Hydroxyproline	Cystathionine	Tyrosine	Ethanolamine	Citrulline	Hydroxylysine	Homocysteine	Threonine	Homoalanine	Methionine	Ornithine	Histidine	Proline	Lysine	Arginine	Creatinine	Carnosine	Cysteine	Valine	Phenylalanine	Methylhistidine	Anserine	Leu_Isoleu
Taurine	0	9.9	9.2	2.6	9.9	21	28	41	37	9.4	26	28	21	45	85	12	13	96	25	25	3.7	31	34	250	213	23	31	269
Aspartic	1.7	0	0.7	4.7	16	4.1	29	18	15	acid	3.8	5.4	7.4	17	42	25	7.5	46	2.2	1.5	23	1	13	143	121	18	7.5	166
Glutamic	0.2	1.5	0	4	15	5	28	19	16	acid	2.8	6.4	8.3	18	43	23	5.8	47	0.4	0.3	20	2.8	13	143	121	14	4.6	164
Serine	13	12	9.7	0	10	13	24	28	25	4	16	18	13	30	60	14	4.9	67	13	13	9	18	22	181	154	7.5	15	199
Sarcosine	7.7	7.6	5.8	4.3	0	18	11	30	29	12	23	24	20	35	60	3.1	18	69	27	27	11	31	26	165	142	35	36	171
Hydroxyproline	7.2	7.4	5.4	5.8	1	0	22	9.1	7.3	5.3	0.2	1.6	0.9	7.7	23	21	9.4	25	6.6	6	21	4.9	5.6	87	73	21	13	104
Cystathionine	36	30	28	16	20	18	0	47	45	26	41	42	36	56	88	24	41	102	54	53	37	61	42	220	190	81	77	214
Tyrosine	11	7.2	8.8	20	14	12	32	0	1.9	13	10	8.5	10	4.2	7.7	32	22	6.8	22	21	36	22	3.4	56	45	47	35	80
Ethanolamine	12	7.6	9.2	20	15	12	33	0.2	0	11	7.8	6.2	8	1.6	11	29	19	10	18	17	32	18	1.5	60	50	40	30	82
Citrulline	15	14	11	0.4	4.3	4.7	15	16	16	0	6.8	8.1	5.1	15	33	13	0.9	37	3.4	3.7	10	5.9	11	105	89	3.5	2.2	118
Hydroxylysine	11	11	8.5	3.6	1.4	2.2	18	14	14	2.6	0	1.2	0.8	6	18	17	7.7	20	5.5	5	17	4.2	4.4	69	58	17	11	84
Homocysteine	8.6	8.7	6.5	5.6	0.4	0.5	20	13	13	4.3	1.6	0	2	4.8	17	19	9.5	19	7.6	7	19	6.3	3.5	68	57	21	14	84
Threonine	16	15	13	0.1	5.1	5.4	15	18	18	0.5	3	4.5	0	7.8	22	17	7.3	24	4.6	4.1	17	3	5.8	80	67	16	9.4	95
Homoalanine	11	10	8.2	4.5	0.8	1.7	20	14	14	3.3	0.5	1.1	3.6	0	9.8	21	13	9.9	12	12	23	12	0.2	49	41	28	20	66
Methionine	17	16	13	0.2	5.4	5.8	16	19	19	0.6	3.2	4.8	0.1	3.6	0	24	18	1.5	18	18	27	19	4.9	25	20	37	29	42
Ornithine	16	15	12	1.2	4.2	4.8	18	18	18	0.6	2.2	3.9	1.1	2.6	1.1	0	8.3	36	13	13	3.8	15	14	89	76	16	17	93
Histidine	20	18	15	1.3	6.7	7	16	20	21	1.5	4.2	5.9	0.9	4.6	0.8	1.8	0	24	2.8	3	5.8	4.4	7.5	67	57	1	2.4	75
Proline	16	15	12	1.4	4.2	4.8	18	18	19	0.7	2.2	3.9	1.2	2.6	1.2	0.1	1.9	0	14	14	21	14	3.5	23	18	29	23	36
Lysine	23	20	17	3.4	8.8	8.9	14	22	23	3.2	6	7.7	2.5	6.2	2.3	3.4	1.5	3.3	0	0.2	7.3	1.2	5	52	44	4.9	1.5	60
Arginine	22	19	16	2.4	7.8	8	15	22	22	2.4	5.2	6.9	1.7	5.5	1.6	2.6	0.8	2.6	0.7	0	7.8	0.9	5	53	45	5.5	1.9	61
Creatinine	24	21	18	3.8	9.2	9.3	14	23	23	3.6	6.3	8	2.9	6.6	2.7	3.7	1.8	3.6	0.3	1	0	8.8	8.9	64	55	7.4	9.1	69
Carnosine	23	20	18	2.7	8.4	8.6	16	23	23	2.7	5.6	7.4	2	5.9	1.9	2.9	1	2.9	0.6	0.2	0.9	0	4.1	47	40	6.3	2.9	55
Cysteine	15	14	11	3.4	2.7	3.5	21	18	18	2.4	0.8	2.6	2.8	1.3	2.8	1.5	3.4	1.4	4.9	4.2	5.2	4.1	0	66	54	36	26	87
Valine	26	23	20	4.4	10	10	15	25	25	4.1	7	8.8	3.4	7.3	3.1	4.2	2.2	4.1	0.6	1.3	0.3	1.1	5.1	0	1.2	35	28	13
Phenylalanine	17	15	13	2.4	3.7	4.4	21	19	19	1.5	1.6	3.5	2	2.2	2	0.7	2.7	0.7	4.2	3.5	4.5	3.5	0.7	4.5	0	37	30	16
Methylhistidine	33	29	26	9.7	15	15	11	30	30	8.4	11	13	7.5	11	7	8	5.8	7.8	4.1	4.9	3.8	4.5	8.6	3.3	7.8	0	1.6	37
Anserine	30	26	23	6.8	13	12	13	28	28	6.1	9.1	11	5.2	9.3	4.9	5.9	3.8	5.8	2.1	2.9	1.8	2.6	6.8	1.4	6	1.8	0	41
Leu_Isoleu	21	19	16	0.3	6.2	6.8	20	23	23	0.3	3.6	5.6	0.4	4.1	0.4	0.9	1.3	0.9	3	2.1	3.3	2.2	2.3	3.3	1.5	6.6	4.6	0

## Sheet: EDF2g
	Taurine	Aspartic acid	Glutamic acid	Tyrosine	Serine	Ethanolamine	Sarcosine	Hydroxyproline	Citrulline	Homocysteine	Cystathionine	Homoalanine	Hydroxylysine	Threonine	Methionine	Creatinine	Proline	Histidine	Arginine	Lysine	Carnosine	Cysteine	Ornithine	Valine	Phenylalanine	Anserine	Methylhistidine	Leu_Isoleu
Taurine	0	29	32	99	46	72	67	79	85	103	113	116	130	109	132	227	201	225	215	220	273	122	255	256	221	385	404	331
Aspartic	20	0	2.4	54	13	33	30	39	44	57	65	67	78	62	80	154	133	152	144	148	189	72	175	176	149	276	291	234
Glutamic	23	2.9	0	51	10	30	27	36	40	53	61	63	74	58	76	146	127	146	137	141	181	70	168	168	141	264	279	227
Tyrosine	47	22	18	0	-26.675	-13.651	-15.888	-9.8	-6.8	1.7	7.2	8.3	15	5.2	17	64	51	63	58	61	87	12	78	78	61	142	152	117
Serine	48	23	19	3.1	0	18	15	23	27	39	46	48	58	44	59	124	106	123	116	120	156	53	143	144	120	232	246	196
Ethanolamine	54	28	24	8.1	4.5	0	-2.3	5	8.4	18	25	25	34	22	36	87	74	89	81	85	114	34	106	104	84	177	189	154
Sarcosine	65	38	33	15	12	7.1	0	7.4	11	21	28	28	37	25	39	93	79	94	86	90	120	36	111	110	89	185	198	159
Hydroxyproline	68	40	35	16	13	8.5	1.2	0	3.3	13	19	20	28	17	29	80	67	81	74	77	106	26	97	96	77	167	179	141
Citrulline	74	45	40	20	17	12	4.4	3.1	0	8.9	15	16	24	13	25	74	62	75	68	71	99	22	90	90	71	158	169	133
Homocysteine	78	48	44	23	20	15	7.2	5.9	2.7	0	6.5	6.3	14	4.1	16	59	48	61	54	57	81	15	75	73	56	135	146	117
Cystathionine	82	51	46	23	21	16	8.2	6.7	3.4	0.7	0	0.8	7.5	-2	8.8	52	41	52	47	49	74	5.2	66	66	50	125	135	102
Homoalanine	86	54	49	26	24	19	11	9	5.6	2.9	2.1	0	7.2	-2	9	49	40	52	45	48	70	8.9	65	62	47	121	131	105
Hydroxylysine	89	57	51	28	25	21	12	11	7.2	4.4	3.6	1.5	0	-8.7	1.5	40	30	41	36	38	60	-0.2	54	53	38	108	117	90
Threonine	93	60	55	31	28	23	15	13	9.8	7	6.3	4.1	2.6	0	11	54	43	55	49	52	76	8.6	69	68	52	128	138	107
Methionine	104	69	63	39	36	31	22	20	16	13	13	10	8.8	6	0	39	29	40	35	37	59	-2.9	52	52	37	107	115	86
Creatinine	118	81	74	46	44	39	29	27	23	19	18	16	14	11	5.1	0	-4.9	3.4	-2.1	-0.2	14	-22.977	12	8.7	-1.2	48	55	42
Proline	130	91	85	55	53	47	37	35	30	27	26	23	22	19	12	6.9	0	8.4	3.8	5.8	22	-22.615	18	16	5.3	58	66	46
Histidine	134	94	87	56	54	49	38	36	31	28	26	24	22	19	12	6.9	0.2	0	-4.1	-2.3	13	-29.172	8.8	7.7	-2.6	47	53	34
Arginine	135	95	87	56	55	49	38	36	32	28	27	24	22	19	13	7.1	0.4	0.2	0	1.9	17	-23.524	14	12	1.2	52	59	42
Lysine	136	96	88	57	56	50	39	37	33	29	28	25	23	20	14	8	1.2	1.1	0.9	0	15	-25.093	12	9.6	-0.7	49	56	40
Carnosine	143	101	93	60	59	54	42	40	35	32	30	27	25	22	16	9.6	2.9	2.5	2.2	1.4	0	-32.981	-2.2	-5	-13.693	29	36	23
Cysteine	145	103	95	59	59	54	42	39	35	31	29	26	24	21	15	7.8	1.6	0.7	0.5	-0.2	-2	0	76	82	63	147	155	105
Ornithine	148	105	98	65	63	57	46	44	39	36	34	31	29	26	19	13	6.3	6.1	5.9	5	3.8	7.2	0	-1.3	-10.712	34	40	24
Valine	148	106	98	66	64	58	46	44	39	36	34	31	30	26	19	14	6.5	6.4	6.2	5.3	4.1	7.6	0.3	0	-9.1	36	43	30
Phenylalanine	150	108	100	68	65	59	48	46	41	37	36	33	31	28	21	15	7.7	7.6	7.4	6.4	5.3	8.9	1.4	1.1	0	50	57	42
Anserine	172	126	117	81	79	73	60	57	52	48	46	43	41	38	30	24	16	16	16	15	13	17	9.1	8.9	7.7	0	4.9	-4.3
Methylhistidine	177	129	121	83	82	75	62	60	54	50	48	45	43	40	32	25	17	17	17	16	14	18	10	10	8.9	1.1	0	-9.5
Leu_Isoleu	180	132	123	85	83	77	64	61	56	52	50	46	44	41	33	26	18	18	18	17	15	18	11	11	9.8	1.8	0.7	0
	Taurine	Aspartic acid	Glutamic acid	Tyrosine	Serine	Ethanolamine	Sarcosine	Hydroxyproline	Citrulline	Homocysteine	Cystathionine	Homoalanine	Hydroxylysine	Threonine	Methionine	Creatinine	Proline	Histidine	Arginine	Lysine	Carnosine	Cysteine	Ornithine	Valine	Phenylalanine	Anserine	Methylhistidine	Leu_Isoleu
Taurine	0	0.5	4.4	4.7	0.5	19	13	8.9	11	27	7.9	32	22	15	12	83	38	34	59	59	91	55	47	92	74	124	113	12
Aspartic	3.3	0	3.8	4.2	0.8	15	11	7.4	9.3	21	6.7	25	18	12	9.9	65	30	28	47	46	71	42	38	72	58	97	89	7.8
Glutamic	7.7	3.6	0	1.5	3.3	9.8	5.7	2.3	4	15	0.6	18	11	6.4	3.2	54	21	18	37	36	59	47	27	61	48	82	73	20
Tyrosine	36	26	21	0	1.5	7.4	4.6	2.4	3.5	11	1.4	13	8.4	5.2	3.2	38	16	13	26	26	41	30	20	42	33	57	51	11
Serine	21	14	9.7	11	0	12	8.6	5.7	7.4	18	4.9	21	15	10	7.7	56	26	23	40	39	62	38	32	63	50	84	76	9
Ethanolamine	17	11	6.1	15	3.4	0	3	6.2	5.2	2.9	9	4.8	1.7	4.3	7.8	28	3.3	0.6	15	14	30	46	5.2	32	23	42	34	34
Sarcosine	24	17	11	11	0.4	3.9	0	3.1	1.9	6.7	5.3	8.8	2.5	0.6	3.8	34	8.8	5.3	21	20	37	43	12	39	29	52	44	27
Hydroxyproline	29	21	15	8	3.7	7.1	2.9	0	1.2	9.4	1.5	12	6	2.7	0.2	37	13	10	24	24	40	37	17	42	32	56	49	19
Citrulline	33	24	18	6.5	5.6	9	4.6	1.5	0	7.9	2.8	9.9	4.3	1.4	1.3	34	11	7.8	21	21	37	37	14	38	29	51	44	21
Homocysteine	33	24	18	6.9	5.5	9	4.5	1.4	0.2	0	10	1.4	4.2	6.3	9.5	20	0.9	4.5	8.6	8	21	42	0.1	23	16	30	23	35
Cystathionine	45	33	27	0.6	13	16	11	7.9	6.1	6.2	0	11	6.4	3.6	1.6	33	13	10	22	22	36	30	16	37	29	50	44	13
Homoalanine	47	35	29	1.4	14	17	12	8.7	6.9	6.9	0.6	0	5.4	7.2	10	16	2.7	6.2	6.1	5.6	17	41	2.1	19	13	25	19	35
Hydroxylysine	48	35	29	1.4	14	18	12	8.9	7.1	7	0.7	0	0	2.1	4.6	22	4.1	1.3	13	12	24	33	5.8	25	19	34	28	23
Threonine	45	33	27	1.2	12	16	10	6.8	5	5.1	1.5	2.1	2.1	0	2.4	28	7.8	5.1	17	17	31	34	10	32	24	42	37	21
Methionine	45	33	27	2.7	11	15	9.6	6	4.1	4.2	2.7	3.4	3.3	1.1	0	28	9.8	7.6	18	18	31	29	13	32	25	43	38	15
Creatinine	67	51	44	10	25	28	22	18	15	15	7.8	7	6.8	8.9	9.5	0	12	16	6.7	7.3	1.1	36	14	0.7	2.4	0.5	4.7	39
Proline	63	47	39	5.1	20	24	18	14	11	11	3.5	2.7	2.6	4.9	5.8	4.1	0	2.4	6.4	6	15	28	0.8	16	11	21	17	22
Histidine	74	56	48	13	28	32	24	20	18	17	9.6	8.6	8.5	11	11	1	4.8	0	8	7.7	16	24	3.1	17	12	23	19	18
Arginine	76	58	50	14	29	33	25	21	19	18	11	9.5	9.4	12	12	1.8	5.6	0.7	0	0.5	6.9	32	6.3	8.4	4.5	11	6.1	30
Lysine	73	56	48	12	27	31	24	20	17	17	8.8	7.9	7.7	10	11	0.3	4.2	0.7	1.4	0	7.3	31	5.6	8.8	4.9	11	6.7	29
Carnosine	86	66	58	20	35	39	31	27	24	23	15	14	14	16	16	5.7	9.3	4.3	3.6	5	0	31	11	1.6	1.3	1.6	2.8	33
Cysteine	105	82	73	33	48	51	43	38	35	34	26	25	25	26	26	15	18	13	12	14	8.7	0	65	86	73	117	114	45
Ornithine	77	59	50	13	29	33	25	21	18	18	9.5	8.5	8.4	11	11	0.5	4.6	0.5	1.3	0.2	4.9	15	0	13	8.9	17	13	20
Valine	76	58	49	11	28	32	24	20	17	17	8.6	7.6	7.4	9.8	11	0.3	3.9	1.3	2	0.6	5.6	15	0.7	0	2.8	0.5	5.3	37
Phenylalanine	75	57	48	11	27	31	24	19	16	16	7.9	6.9	6.8	9.2	9.9	1	3.3	1.9	2.7	1.2	6.3	16	1.3	0.6	0	4.1	0.9	36
Anserine	90	69	59	17	35	39	31	26	23	22	13	12	12	14	15	3	7.3	1.7	0.9	2.4	3.1	14	2.1	2.9	3.5	0	3.5	27
Methylhistidine	96	74	64	21	39	43	34	29	26	26	16	15	15	17	18	5.5	9.7	4	3.2	4.7	0.9	11	4.3	5.1	5.7	2	0	23
Leu_Isoleu	101	78	68	24	42	46	37	32	29	28	19	17	17	20	20	7.4	12	5.8	5	6.6	0.8	9.7	6	6.8	7.4	3.6	1.6	0
