# Supplementary material for: Heat flows enrich prebiotic building blocks and enhance their reactivity
Source: Nature. 2024 Apr 3;628(8006):110–6. doi: 10.1038/s41586-024-07193-7 (PMC10990939; doi:10.1038/s41586-024-07193-7)
Supplement: Supplementary file 9 — Source Data Extended Data Fig. 3 [file 41586_2024_7193_MOESM9_ESM.xlsx]

## Sheet: Sheet1
pH 5.1	heat maps																					error maps
	G	N	Q	S	Y	H	A	K	T	R	M	D	C	E	V	W	P	F	L	I			G	N	Q	S	Y	H	A	K	T	R	M	D	C	E	V	W	P	F	L	I
G	0	29	32	30	62	109	90	101	127	160	200	162	197	214	345	441	310	390	533	626		G	0	4.3	5	5.5	9.6	21	20	28	24	35	49	64	4.7	79	116	177	77	103	141	167
N	15	0	2.6	1.3	25	62	47	55	76	101	132	102	131	142	243	316	217	279	388	461		N	1.5	0	0.7	1.9	3.4	11	11	17	14	21	31	44	11	54	81	125	50	68	94	113
Q	18	2.4	0	-1.3	22	58	43	51	71	96	126	97	125	136	234	305	209	269	375	446		Q	0.8	1.2	0	1.3	3	9.8	9.9	16	12	19	29	41	11	51	79	119	47	65	89	107
S	19	3.1	0.7	0	24	60	45	53	73	99	129	99	128	138	239	310	212	273	382	453		S	0.6	1.7	0.7	0	4	9.7	9.3	15	11	18	28	40	11	50	82	119	45	65	90	107
Y	31	14	11	11	0	29	17	24	40	60	85	60	84	92	172	229	152	200	287	345		Y	4.1	4.8	3.4	2.9	0	5.8	6.8	11	8.1	13	21	32	14	39	59	92	35	47	66	79
H	46	27	24	23	11	0	-9.3	-4.4	8.5	24	43	24	44	48	110	153	95	132	199	243		H	1.6	3	1.8	0.9	2.4	0	1.9	4	1.8	4.5	9.7	18	16	23	41	60	18	27	39	48
A	46	27	24	23	11	0.3	0	5.4	20	37	57	36	58	63	132	179	114	156	230	278		A	1.2	1.9	1.8	1.5	4	1.5	0	4.3	0.7	4.2	9	19	18	24	48	65	17	31	44	54
K	47	28	25	24	12	0.8	0.5	0	14	30	49	29	51	54	118	162	103	142	212	257		K	0.9	1.8	1.6	1.3	3.9	1.3	0.2	0	4.3	1.7	4.7	14	24	18	39	53	11	20	29	37
T	52	32	29	28	16	4.1	3.8	3.3	0	14	32	14	32	36	93	133	79	114	175	216		T	0.9	1	0.6	1.2	4	1.7	1.2	1	0	3.1	7.3	16	16	20	39	54	14	25	35	44
R	55	35	32	31	18	6.3	6.1	5.5	2.2	0	15	-0.8	16	19	69	102	57	87	140	176		R	4.8	5.8	4.4	3.5	1.4	2.2	3.6	3.5	3.6	0	3.5	11	17	14	32	42	8.6	17	25	32
M	66	44	41	40	26	14	13	13	9.4	7.1	0	-14.013	1.6	3	47	75	36	62	109	139		M	1	2.2	1.8	1.3	4.2	1.3	0.4	0.2	1.2	3.4	0	6.9	17	9.5	28	33	3.2	13	19	25
D	66	44	41	40	26	14	14	13	9.5	7.2	0.1	0	20	20	71	102	59	89	143	179		D	6.3	7.2	5.6	4.7	2	3.1	4.6	4.4	4.6	0.8	3.8	0	29	3.7	33	26	8.9	15	20	25
C	69	47	43	43	29	16	16	15	12	9.2	2	1.9	0	6	50	83	38	66	114	146		C	2.2	3.3	1.6	1.1	2.5	1.1	2.4	2.1	1.7	2.6	1.8	3.1	0	27	41	61	27	36	49	58
E	72	49	46	45	31	18	18	17	13	11	3.6	3.5	1.6	0	42	69	33	58	103	133		E	6.8	7.8	6.3	5.2	2.8	3.5	4.9	4.7	5.1	1.2	4	0.6	3.4	0	23	18	10	9.5	12	15
V	80	56	53	52	37	24	23	23	19	16	8.6	8.7	6.5	5.1	0	21	-3.9	13	45	66		V	8.2	5.3	6.2	7.3	9.5	6.8	6	5.9	4.7	8.7	5.4	8.9	5.4	9	0	17	18	13	15	16
W	84	60	56	55	40	26	26	25	21	18	11	11	8.5	6.8	2.3	0	-19.527	-5.2	22	39		W	6	7.2	5.4	4.4	1.5	2.8	4.6	4.4	4.5	0.3	3.7	0.7	2.6	1.2	7.4	0	16	13	14	15
P	85	61	57	56	41	27	27	26	22	20	12	12	9.7	8.1	3.2	1.2	0	19	53	76		P	1.6	0.9	1.7	2.2	5.6	2.5	1.2	1.1	0.8	4.8	1.2	5.3	2.3	5.4	4	4.3	0	9.2	14	17
F	91	66	62	61	46	31	31	30	26	23	15	15	13	11	6.4	4.1	3	0	29	47		F	3.9	5.2	3.3	2.5	1.6	1.5	3.5	3.2	3	1.9	2.7	2.5	1	2.9	6.1	1.6	3	0	1.9	3.7
L	106	79	75	74	57	41	41	40	36	33	24	24	22	20	15	12	11	7.9	0	15		L	2.3	2.3	0.7	1.8	4.9	2.4	2.6	2.3	1	4.7	2.1	5.3	1.4	5.5	4.3	4.1	1.5	2.3	0	1.3
I	113	85	80	79	62	46	45	45	40	37	28	28	26	24	18	16	15	11	3.1	0		I	3	2.4	1.3	2.4	5.4	3	3.1	2.8	1.3	5.3	2.5	5.8	1.8	6.1	4.1	4.6	1.7	2.6	0.3	0
pH 7.4	heat maps																					error maps
	G	S	N	Q	Y	A	H	K	T	C	R	D	E	M	W	P	V	F	L	I			G	S	N	Q	Y	A	H	K	T	C	R	D	E	M	W	P	V	F	L	I
G	0	18	22	25	28	63	66	90	79	92	96	110	149	141	216	168	177	187	266	315		G	0	4	6.8	8.6	7.9	16	22	24	26	26	32	35	55	45	70	55	60	75	112	138
S	12	0	2.7	5.2	8.1	37	39	60	51	62	65	77	109	102	165	125	132	141	207	247		S	3.4	0	3.4	4.4	4.2	9.6	14	14	17	17	22	25	39	32	50	40	45	56	84	105
N	11	-0.1	0	2.4	5.2	34	36	56	47	57	60	72	103	97	158	119	125	134	197	236		N	5.7	2.3	0	1.5	2	7.2	11	13	14	14	18	20	35	32	49	35	37	50	78	98
Q	13	0.8	0.9	0	2.8	30	32	52	43	53	56	68	98	92	152	113	119	128	190	227		Q	6.2	2.6	0.5	0	2.1	5.7	9.5	11	12	12	16	18	31	29	45	32	34	46	72	91
Y	15	2.8	3	2.1	0	27	29	48	39	49	52	63	93	88	146	108	114	122	183	220		Y	5.5	1.6	1	0.6	0	9.2	13	13	16	16	20	22	38	34	52	39	34	54	85	107
A	30	16	17	15	14	0	1.3	17	9.5	17	19	28	51	47	92	63	68	74	120	149		A	12	6.9	4.7	4.2	12	0	3.4	6	5.1	4.6	8	9.3	18	16	27	19	22	29	47	60
H	33	19	19	18	17	2.3	0	15	8	16	18	26	49	45	89	60	65	70	116	144		H	11	6.4	3.8	3.5	12	1.4	0	7.3	1.7	2	4.1	5	14	15	23	14	17	23	39	52
K	36	21	22	20	19	4.2	1.9	0	-5.9	0.9	2.6	10	30	26	64	40	44	49	89	113		K	14	9	7	6.4	13	2.4	3.7	0	5.9	5.3	8.1	9.4	15	13	20	18	21	24	37	48
T	36	22	22	21	19	4.5	2.2	0.4	0	7.3	8.9	17	38	34	75	48	53	58	100	125		T	14	8.6	6.1	5.6	14	1.3	1.9	2.5	0	1.2	2.3	3.2	11	13	20	12	14	20	34	45
C	38	24	24	23	21	6.2	3.8	1.9	1.6	0	1.5	9.1	28	25	63	38	43	47	86	110		C	13	8.6	5.9	5.4	14	1.8	1.7	3.3	0.9	0	3.2	4.1	11	12	19	12	15	19	32	43
R	44	29	29	28	26	11	8.1	6.2	5.8	4.2	0	7.4	26	23	61	36	40	44	83	106		R	13	7.6	4.8	4.4	14	1.4	0.6	3.7	1.5	1.1	0	0.8	7.5	13	19	9.1	10	15	28	38
D	44	29	29	28	26	11	8.3	6.3	5.9	4.3	0.1	0	17	15	50	27	30	34	70	92		D	16	10	7.8	7.2	15	2.4	3.5	1.8	1.5	2.3	2.8	0	6.5	12	17	7.9	9.1	14	25	35
E	52	36	36	35	33	16	14	12	11	9.6	5.3	5.1	0	-2.3	27	8	11	14	44	62		E	19	13	10	9.4	18	4	5	2.8	2.8	3.5	4.1	1.4	0	10	13	5.4	8.7	6.1	14	21
M	52	36	36	35	33	17	14	12	12	10	5.6	5.5	0.4	0	30	11	16	18	49	68		M	16	11	8.5	7.9	15	3	4	3.1	2.5	3.4	3.4	2.1	2.7	0	4.3	11	20	17	23	30
W	61	44	44	43	41	24	21	19	18	16	12	12	6.3	5.8	0	-14.401	-11.106	-9.3	14	29		W	14	7.9	5.6	5	13	1.6	1.9	4	2.4	2.8	1.9	3.4	4.5	2.6	0	9.5	16	12	16	21
P	61	44	44	42	41	23	21	18	18	16	11	11	5.9	5.5	-0.2	0	3.3	5.9	34	51		P	20	14	11	10	19	4.8	5.5	4.5	3.4	3.8	4.6	2.6	1.9	2.7	4.3	0	10	7	15	21
V	63	46	46	44	43	25	22	20	19	17	13	13	7.1	6.7	1	1.1	0	3.3	31	47		V	23	16	13	13	21	6.5	7.4	5	5	5.5	6.3	3.5	1.9	4.2	5.9	2	0	10	19	26
F	65	48	48	46	45	27	24	22	21	19	15	14	8.9	8.5	2.6	2.9	1.8	0	26	42		F	19	13	10	9.5	19	3.7	4.6	3.7	2.3	2.9	3.7	1.6	1.5	2.1	3.6	1	2.6	0	6.5	12
L	76	57	57	55	54	34	31	29	28	26	21	21	15	15	8.7	8.9	7.7	5.9	0	12		L	24	17	14	13	22	6.4	7.5	4.8	4.9	5.7	6.4	3.3	1.9	3.6	5.7	1.7	1	2.2	0	3.7
I	81	62	61	60	58	38	35	33	32	30	25	25	19	18	12	12	11	9	3	0		I	25	17	14	14	23	6.8	8	5.3	5.4	6.1	6.8	3.7	2.2	3.9	6.1	1.9	1.1	2.5	0.3	0
pH 9.9	heat maps																					error maps
	G	Q	S	N	K	R	H	A	Y	T	D	M	E	P	V	C	W	F	L	I			G	Q	S	N	K	R	H	A	Y	T	D	M	E	P	V	C	W	F	L	I
G	0	30	35	39	80	81	71	77	59	116	140	170	184	199	195	172	280	244	330	381		G	0	11	13	13	40	32	28	36	24	47	81	78	104	106	151	60	151	133	197	235
Q	17	0	3.5	7.2	37	38	31	35	22	64	81	104	113	125	122	107	184	159	221	259		Q	4.9	0	1.7	1.5	20	13	11	18	11	23	48	44	63	64	99	30	94	81	126	151
S	19	1.8	0	3.6	32	33	26	30	17	58	74	97	105	117	114	99	173	149	209	245		S	3.6	1.6	0	1.2	17	11	8.4	15	9	20	44	39	58	58	93	26	87	75	116	140
N	25	6.2	4.3	0	28	29	22	26	13	53	69	90	99	110	108	92	165	141	199	234		N	5.4	0.2	1.7	0	18	12	9.1	16	8.2	21	44	40	58	59	92	26	86	75	116	139
K	32	12	10	5.6	0	1.4	-3.6	-1	-10.02	20	30	48	52	62	58	51	102	84	127	152		K	8.8	3.1	4.1	2.7	0	4.7	6	2.8	11	1.6	16	11	23	22	50	11	41	31	56	70
R	33	13	11	6.3	0.7	0	-5	-2.3	-11.515	18	29	46	52	61	57	49	101	83	126	152		R	8.4	2.6	3.8	2.3	0.5	0	1.9	3.6	7.9	5.4	22	18	30	29	56	12	49	40	67	82
H	34	14	12	7.7	2	1.3	0	3	-7	25	36	54	60	70	67	57	113	94	140	167		H	7.5	1.7	3	1.5	1.3	0.8	0	5.9	6.5	7.4	25	21	35	35	63	12	55	46	75	92
A	35	15	13	8.3	2.6	1.9	0.6	0	-9	21	32	50	55	64	59	53	105	87	130	156		A	6.2	1.7	1.8	1.6	2.3	2	1.5	0	11	4.5	18	15	27	24	51	14	46	35	60	74
Y	35	15	13	8.1	2.4	1.7	0.4	-0.2	0	35	48	67	75	85	85	69	131	112	162	193		Y	11	4.7	6.2	4.3	2.2	2.3	2.8	4.3	0	16	36	31	47	50	81	16	70	62	97	118
T	48	26	24	18	12	11	10	9.4	9.7	0	8.6	23	27	35	32	26	69	54	89	111		T	7.8	1.8	2.9	1.5	1.6	1.1	0.5	1.2	3.4	0	13	9.4	20	19	43	7.2	34	27	48	59
D	50	28	26	20	14	13	12	11	11	1.5	0	14	17	24	21	18	54	41	72	90		D	9.8	3.5	4.5	3.1	0.5	0.8	1.4	2.3	2.8	1.3	0	5.6	3.9	8.3	33	15	16	6.8	21	30
M	56	33	31	25	19	18	16	16	16	5.8	4.2	0	2.7	9.3	6.7	2.7	36	24	52	68		M	9.1	2.3	3.8	2	1.2	0.7	0.3	2	2.9	0.7	1.2	0	8.5	10	32	8.5	18	12	27	35
E	58	34	32	26	20	19	17	17	17	6.8	5.2	0.9	0	6.6	3.4	1.2	32	21	47	62		E	10	3.5	4.7	3.1	0.2	0.4	1.3	2.5	2.6	1.3	0.4	0.9	0	8.7	28	16	10	2.5	14	20
P	59	36	33	28	21	20	19	18	18	7.8	6.2	1.9	1	0	-4.3	-4.6	25	14	39	54		P	7.5	2.2	2.3	2.1	2.6	2.3	1.7	0.2	4.8	1.1	2	1.7	2	0	21	16	20	8.6	18	24
V	63	39	36	31	24	23	22	21	21	10	8.8	4.4	3.4	2.4	0	9.7	43	28	54	71		V	10	5.3	4.8	4.9	3.5	3.7	3.8	2.8	5.9	3.1	2.6	3.3	2.9	2.2	0	46	57	41	47	52
C	64	40	38	32	25	24	23	22	22	11	9.7	5.2	4.3	3.3	0.9	0	34	23	51	68		C	8.2	1.4	3.5	1.2	3.1	2.4	1.6	2.6	4	1.7	2.9	1.5	2.4	2.3	4.2	0	28	24	41	51
W	67	42	40	34	27	26	24	24	24	13	11	6.7	5.8	4.8	2.4	1.5	0	-7.7	12	24		W	12	4.7	6.5	4.2	1.8	1.8	2.4	4.2	1	2.6	2	1.8	1.6	3.5	4.3	2.6	0	8	11	14
F	69	44	41	35	28	27	26	25	25	14	12	7.9	6.9	5.9	3.5	2.6	1.1	0	21	34		F	9.5	2.4	3.8	2.1	1.4	0.9	0.4	1.7	3.5	0.4	1.2	0.4	1	1.4	2.9	1.6	2	0	9.1	14
L	77	50	48	42	34	33	32	31	31	20	18	13	12	11	8.4	7.4	5.9	4.8	0	10		L	8.6	1.8	2.8	1.6	2.5	2	1.1	0.9	4.7	0.6	2	1.2	1.9	0.8	2.9	1.7	2.9	0.8	0	3.3
I	81	54	51	45	37	36	35	34	34	22	21	16	15	14	11	10	8.4	7.2	2.3	0		I	8.3	1.6	2.5	1.5	2.9	2.4	1.5	0.7	5.1	0.9	2.4	1.5	2.2	0.7	3	1.8	3.3	1.1	0.3	0
