# Supplementary material for: Heat flows enrich prebiotic building blocks and enhance their reactivity
Source: Nature. 2024 Apr 3;628(8006):110–6. doi: 10.1038/s41586-024-07193-7 (PMC10990939; doi:10.1038/s41586-024-07193-7)
Supplement: Supplementary file 10 — Source Data Extended Data Fig. 4 [file 41586_2024_7193_MOESM10_ESM.xlsx]

## Sheet: Sheet1
1mM NaCl
heat maps																	error maps
	N	Q	S	H	K	A	T	D	E	V	C	F	P	L	I			N	Q	S	H	K	A	T	D	E	V	C	F	P	L	I
N	0	2.2	1.2	6.8	9.1	9	11	13	16	18	16	20	21	23	29		N	0	0.5	1	1.1	3.8	3.6	4.4	6.7	7.9	12	6.4	10	9.7	13	16
Q	0.7	0	-0.9	4.6	6.8	6.7	8.3	11	14	15	14	18	18	20	26		Q	0.4	0	1.2	1	3.4	3.1	3.9	6.1	7.3	11	5.9	9.7	9.1	12	15
S	1.3	0.5	0	5.6	7.8	7.7	9.4	12	15	16	15	19	19	21	28		S	1.1	0.7	0	2.2	4.7	4.3	5.2	7.5	8.8	13	7.3	11	11	14	17
H	5.3	4.5	4	0	2.1	2	3.5	5.9	8.9	10	8.7	13	13	15	21		H	2	2.2	3	0	2.6	2.6	3.1	5.2	6.3	10	5	8.5	8	11	14
K	5.6	4.9	4.3	0.4	0	0	1.4	3.7	6.6	7.7	6.4	10	10	12	18		K	2.1	2.3	3.1	0.1	0	0.8	0.5	2.4	3.4	7	2.1	5.5	4.9	7.8	10
A	6.5	5.7	5.2	1.2	0.8	0	1.5	3.7	6.7	7.7	6.5	10	11	12	18		A	2.3	2.4	3.1	0.7	0.6	0	0.9	2.7	3.8	7.5	2.5	5.9	5.3	8.2	11
T	7.2	6.4	5.9	1.8	1.4	0.6	0	2.2	5.1	6.1	4.9	8.7	8.9	10	16		T	2.9	3	3.8	0.9	0.8	0.6	0	1.9	2.9	6.5	1.6	5	4.4	7.2	9.7
D	8.8	8	7.5	3.3	2.9	2.1	1.5	0	2.8	3.7	2.6	6.3	6.5	8	14		D	3.9	4	4.7	1.8	1.6	1.4	0.9	0	0.9	4.5	0.4	2.9	2.3	4.9	7.3
E	11	10	9.5	5.2	4.9	4	3.3	1.8	0	0.8	-0.2	3.3	3.5	4.9	10		E	4.8	4.9	5.7	2.5	2.4	2.3	1.7	0.8	0	3.4	1.2	1.9	1.3	3.9	6.1
V	13	12	11	7.1	6.7	5.8	5.2	3.6	1.8	0	-0.9	2.5	2.7	4.1	9.4		V	6.3	6.5	7.3	3.9	3.8	3.9	3.2	2.5	1.7	0	4.4	1.6	2.2	1.5	2.4
C	13	12	12	7.3	6.9	6	5.4	3.8	1.9	0.2	0	3.6	3.8	5.2	11		C	5.2	5.3	6	3	2.9	2.6	2	1.2	0.9	2.2	0	3.1	2.5	5.2	7.5
F	14	13	12	7.9	7.5	6.6	6	4.4	2.5	0.8	0.6	0	0.2	1.5	6.8		F	6.5	6.6	7.4	4.1	3.9	3.9	3.2	2.4	1.5	0.6	1.8	0	0.6	2.1	4
P	14	13	13	8.3	7.9	7	6.3	4.7	2.8	1.1	0.9	0.3	0	1.3	6.6		P	6.4	6.5	7.3	4	3.9	3.7	3.1	2.2	1.3	1.2	1.4	0.5	0	2.5	4.5
L	16	15	15	10	9.6	8.7	8	6.4	4.5	2.7	2.5	1.9	1.6	0	5.2		L	7.8	7.9	8.7	5.2	5.1	5	4.3	3.4	2.5	1.4	2.5	1	1.1	0	2.2
I	19	18	17	13	12	11	11	9	7	5.2	5	4.4	4.1	2.4	0		I	9.3	9.4	10	6.6	6.5	6.3	5.6	4.6	3.7	2.5	3.6	2.2	2.3	1.1	0
10mM NaCl
heat maps																	error maps
	N	Q	S	H	K	A	T	D	C	E	V	F	P	L	I			N	Q	S	H	K	A	T	D	C	E	V	F	P	L	I
N	0	-0.3	1.1	7.7	5	6.6	6.9	10	8.9	11	16	16	15	19	23		N	0	0.2	0.5	2.7	0.8	1.7	1.2	2.8	3.2	2.9	3.8	4.6	4.7	5.1	6.6
Q	1	0	1.4	8	5.2	6.9	7.2	10	9.2	11	16	16	16	19	23		Q	0.5	0	0.3	2.6	0.7	1.6	1.2	2.7	3.1	2.7	3.8	4.5	4.6	5	6.5
S	2.5	1.5	0	6.5	3.8	5.4	5.7	8.9	7.7	9.7	15	14	14	18	21		S	0.1	0.6	0	2.8	0.4	1.3	0.9	2.3	2.7	2.3	3.5	4.1	4.1	4.6	6
H	5.1	4.1	2.6	0	-2.4	-0.9	-0.6	2.4	1.2	3.1	7.7	7.5	7.2	11	14		H	6.1	6.1	5.8	0	2.9	3.5	3.4	4.5	4.6	4	5.9	6.2	6.1	6.9	8
K	6.8	5.7	4.2	1.8	0	1.6	1.9	4.9	3.7	5.7	10	10	9.8	13	17		K	2.6	2.2	2.5	4.5	0	0.9	0.4	1.9	2.3	2.1	2.9	3.6	3.6	4	5.4
A	10	8.9	7.3	4.8	3	0	0.3	3.3	2.1	4.1	8.6	8.4	8.1	12	15		A	3.8	3.5	3.6	3.6	1.2	0	0.7	1	1.4	1.3	2.3	2.6	2.6	3.1	4.3
T	10	9.4	7.8	5.3	3.4	0.4	0	3	1.8	3.8	8.3	8	7.8	11	15		T	4.1	3.8	3.9	3.5	1.4	0.2	0	1.5	2	2	2.4	3.2	3.3	3.5	5
D	13	12	11	7.9	6	3	2.5	0	-1.1	0.8	5.2	4.9	4.7	8.1	11		D	6.2	5.9	6	3.3	3.3	2	1.8	0	0.6	1.1	1.6	1.5	1.6	2	3.1
C	15	14	12	9.5	7.5	4.4	4	1.5	0	1.9	6.4	6.1	5.8	9.3	13		C	6.3	5.8	6.1	5.1	3.3	2.5	2.3	1.7	0	0.8	2.1	1.3	1.2	2.1	2.8
E	16	15	13	10	8.5	5.4	4.9	2.3	0.9	0	4.4	4.1	3.9	7.3	11		E	7.3	7	7.1	3.8	4.2	3	2.7	0.9	1.8	0	2.8	2	1.9	2.9	3.5
V	19	18	16	13	11	7.9	7.4	4.8	3.3	2.4	0	-0.2	-0.5	2.8	5.9		V	8.4	8.2	8.2	3.2	5.4	4	3.7	2	3.3	1.5	0	1.8	2.1	1.4	3
F	21	20	18	15	13	9.6	9.1	6.4	4.9	4	1.6	0	-0.2	3.1	6.2		F	10	10	10	5.3	7	5.6	5.3	3.3	3.8	2.4	1.9	0	0.4	1	1.5
P	21	20	18	15	13	9.8	9.3	6.6	5.1	4.2	1.7	0.2	0	3.3	6.4		P	9.3	9	9	4	6	4.6	4.3	2.4	3.4	1.6	0.8	1.1	0	1.4	1.5
L	24	22	21	17	15	12	12	8.8	7.3	6.3	3.8	2.2	2	0	3		L	12	11	11	6.3	8.2	6.7	6.4	4.3	4.7	3.3	2.7	0.9	2	0	1.6
I	29	28	26	22	20	17	16	13	12	11	8.2	6.5	6.3	4.1	0		I	15	14	14	8.3	11	9	8.7	6.4	6.8	5.3	4.6	2.7	3.8	1.8	0
100mM NaCl
heat maps																	error maps
	N	S	Q	K	H	A	T	D	E	C	V	P	F	L	I			N	S	Q	K	H	A	T	D	E	C	V	P	F	L	I
N	0	2.1	1.9	8.5	8.8	12	15	18	24	21	42	29	31	41	44		N	0	1.7	1.8	4.8	6.3	7.2	8.6	10	15	10	23	16	18	24	26
S	2.1	0	-0.2	6.2	6.4	9.7	12	15	21	18	39	26	28	38	41		S	1.6	0	0.2	3.1	4.5	5.4	6.8	8.6	13	8.4	21	14	16	22	24
Q	3.3	1.2	0	6.4	6.6	9.9	12	15	21	18	39	27	29	38	41		Q	1.1	0.5	0	3.1	4.4	5.3	6.7	8.5	13	8.3	21	14	16	22	24
K	7	4.8	3.5	0	0.2	3.2	5.4	8.3	13	11	30	19	21	30	32		K	0.5	1.9	1.4	0	1.5	2.3	3.3	4.9	8.8	5.1	16	10	11	17	18
H	6.9	4.8	3.5	0	0	3	5.2	8.1	13	11	30	18	20	29	32		H	1.3	2.8	2.3	0.9	0	0.8	2	3.6	7.5	3.5	15	8.4	9.9	15	17
A	9.7	7.5	6.2	2.6	2.6	0	2.1	4.9	9.9	7.6	26	15	17	25	28		A	2.4	3.8	3.3	1.9	1	0	1.5	3	6.7	2.6	14	7.4	8.9	14	16
T	12	9.8	8.4	4.7	4.7	2	0	2.7	7.5	5.4	23	12	14	23	25		T	3.3	4.8	4.2	2.7	1.8	0.8	0	1.5	5.1	2.5	12	6.2	7.3	12	14
D	14	12	10	6.6	6.6	3.9	1.8	0	4.6	2.6	20	9.4	11	19	21		D	4.3	5.8	5.2	3.7	2.7	1.7	0.9	0	3.4	2.7	9.6	4.8	5.5	10	12
E	16	14	13	8.7	8.7	5.9	3.8	1.9	0	-1.8	15	4.6	6	14	16		E	5.3	6.9	6.3	4.6	3.7	2.7	1.8	0.9	0	4.7	6.1	3.1	2.2	5.8	7.5
C	17	15	14	9.6	9.6	6.8	4.7	2.8	0.9	0	17	6.7	8.3	16	18		C	5.4	6.9	6.3	4.7	3.7	2.7	1.8	0.9	0.1	0	12	4.8	6.6	12	13
V	19	17	16	12	12	8.8	6.6	4.8	2.8	1.9	0	-8.4	-7.2	-0.7	1.1		V	5.6	6.7	6.2	4.7	4	3.1	2.6	2.6	2.7	2.6	0	7.1	5.3	4.2	6.8
P	22	19	18	14	14	11	8.4	6.5	4.4	3.5	1.7	0	1.4	8.8	11		P	8.4	9.9	9.3	7.5	6.5	5.4	4.4	3.4	2.5	2.4	4	0	2.2	6.4	6.9
F	22	20	18	14	14	11	9	7.1	5	4.1	2.3	0.5	0	7.2	9		F	8.1	9.7	9	7.3	6.3	5.1	4.2	3.2	2.3	2.2	3.9	0.3	0	4	5.1
L	25	22	21	17	17	14	11	9.3	7.2	6.2	4.4	2.6	2	0	1.7		L	9.9	11	11	8.9	7.9	6.7	5.7	4.7	3.7	3.7	4.9	1.2	1.4	0	2.6
I	29	27	25	21	21	18	15	13	11	10	8	6.1	5.6	3.4	0		I	12	13	13	11	9.7	8.4	7.3	6.3	5.2	5.2	6.5	2.5	2.7	1.4	0
