# Supplementary material for: Heat flows enrich prebiotic building blocks and enhance their reactivity
Source: Nature. 2024 Apr 3;628(8006):110–6. doi: 10.1038/s41586-024-07193-7 (PMC10990939; doi:10.1038/s41586-024-07193-7)
Supplement: Supplementary file 11 — Source Data Extended Data Fig. 5 [file 41586_2024_7193_MOESM11_ESM.xlsx]

## Sheet: Sheet1
	heat map							error map
EDF5a		G	A	U	T	C			G	A	U	T	C
	G	0	1.6	12	48	49		G	0	5.9	7.6	16	16
	A	1	0	10	45	47		A	3.8	0	2.5	11	11
	U	8.6	7.5	0	32	33		U	5.5	3.1	0	7.6	7.5
	T	31	30	21	0	0.9		T	12	9.8	5.8	0	0.6
	C	32	30	21	0.4	0		C	13	10	6.1	0.4	0
EDF5b		G	U	A	T	C
	G	0	16	19	51	83
	U	6.1	0	2.4	29	57
	A	9.3	3	0	27	54
	T	25	18	14	0	21
	C	36	28	24	8.3	0
EDF5c		G	A	U	T	C
	G	0	-18.635	-8.3	57	69
	A	2.5	0	13	92	107
	U	8.8	6.3	0	70	82
	T	41	38	29	0	6.8
	C	46	43	34	3.6	0
EDF5d		G	A	U	T	C
	G	0	0.5	1.7	3.4	4
	A	0.8	0	1.2	2.9	3.5
	U	2.2	1.3	0	1.7	2.3
	T	4.5	3.6	2.2	0	0.6
	C	5	4.1	2.7	0.5	0
EDF5e		A	G	U	T	C
	A	0	-0.7	5.2	23	25
	G	0.2	0	6.3	24	26
	U	4.1	4	0	17	19
	T	16	16	12	0	1.6
	C	18	18	13	1	0
EDF5f		A	G	U	T	C
	A	0	-1.5	9.8	49	50
	G	2.2	0	12	51	53
	U	6.9	4.6	0	35	37
	T	29	26	21	0	1.4
	C	30	27	22	0.7	0
EDF5g		G	A	U	T	C
	G	0	3.2	22	95	99
	A	0	0	19	91	94
	U	11	11	0	59	62
	T	35	36	22	0	2
	C	37	38	24	1.3	0
EDF5h		G	C	A	U	T
	G	0	20	11	19	75
	C	3.5	0	-7.7	-0.7	46
	A	7.1	3.4	0	7.5	58
	U	28	24	20	0	47
	T	62	57	52	27	0
EDF5i		G	A	U	C	T
	G	0	13	20	16	50
	A	17	0	5.9	3.5	32
	U	18	1.2	0	-1.9	24
	C	31	12	10	0	29
	T	38	17	16	4.9	0
EDF5j		A	G	U	T	C
	A	0	1.1	16	84	86
	G	1.8	0	14	81	83
	U	10	8.1	0	58	60
	T	38	36	26	0	0.7
	C	39	37	26	0.5	0
EDF5k		G	A	U	T	C
	G	0	1.3	13	43	48
	A	0.1	0	12	41	46
	U	6.9	6.8	0	26	31
	T	19	19	12	0	3.7
	C	20	20	12	0.6	0
EDF5l		A	C	G	U	T
	A	0	48	20	43	83
	C	19	0	-18.57	-3.5	24
	G	20	0.7	0	19	52
	U	36	14	14	0	28
	T	50	25	25	9.7	0
EDF5m		A	G	U	C	T
	A	0	7	22	31	37
	G	13	0	14	23	28
	U	29	15	0	7.6	13
	C	46	30	13	0	4.9
	T	48	31	14	1.9	0
EDF5n		2'3'GMP	2'3'AMP	2'3'UMP	2'3'CMP
	2'3'GMP	0	3.8	12	46
	2'3'AMP	1.6	0	8.3	40
	2'3'UMP	5.1	3.4	0	30
	2'3'CMP	14	12	8.7	0
EDF5o		3'5'AMP	3'5'GMP	3'5'CMP	3'5'UMP
	3'5'AMP	0	4.9	13	11
	3'5'GMP	1.9	0	7.6	5.7
	3'5'CMP	5	3.1	0	-1.8
	3'5'UMP	6.2	4.3	1.2	0
EDF5p		3'5'GMP	3'5'UMP	3'5'AMP	3'5'CMP
	3'5'GMP	0	8	12	49
	3'5'UMP	1.6	0	3.3	38
	3'5'AMP	2.3	0.7	0	34
	3'5'CMP	7.4	5.8	5	0
EDF5q		Cytidine	5'CMP	3'CMP	2'CMP	2'3'CMP	3'5'CMP
	Cytidine	0	41	78	73	72	73
	5'CMP	18	0	26	23	22	22
	3'CMP	27	7.2	0	-2.6	-3	-2.8
	2'CMP	27	7.3	0.1	0	-0.5	-0.3
	2'3'CMP	30	10	2.6	2.5	0	0.2
	3'5'CMP	30	10	2.7	2.6	0	0
EDF5r			top	II	III	bot
	value	C	-7.44966	-7.04698	-3.75839	2.28188
		G	5.43624	5.43624	3.28859	-1.81208
		A	10.4027	7.31544	4.69799	-2.75168
		T	-10	-7.98658	-5.43624	2.95302
	error	C	2.88591	1.74497	1.61074	0.201342
		G	2.08054	0.469799	2.34899	0.268456
		A	5.90604	3.3557	0.939597	0.805369
		T	5.03356	0.402685	3.02013	0.0671141
EDF5s		Cytidine
		D	D_err	L	L_err
	top	0.497298	0.0747172	0.384474	0.0415301
	II	0.556106	0.0134928	0.609272	0.101937
	III	1.08862	0.0323621	1.05804	0.30294
	bot	1.85798	0.0935864	1.94822	0.159472
EDF5t		Threonine
		D	D_err	L	L_err
	top	0.905871	0.0127042	0.870165	0.0953326
	II	0.965219	0.0268239	0.980415	0.0232977
	III	1.02943	0.0294241	1.05331	0.0294307
	bot	1.09949	0.0251337	1.09611	0.0888921
EDF5u		Serine
		D	D_err	L	L_err
	top	0.910426	0.0351399	0.963928	0.0634535
	II	0.972239	0.0221262	0.993617	0.0183157
	III	1.04194	0.0303785	0.968355	0.0857775
	bot	1.07539	0.00855194	1.0741	0.0112436
