# Supplementary material for: Heat flows enrich prebiotic building blocks and enhance their reactivity
Source: Nature. 2024 Apr 3;628(8006):110–6. doi: 10.1038/s41586-024-07193-7 (PMC10990939; doi:10.1038/s41586-024-07193-7)
Supplement: Supplementary file 12 — Source Data Extended Data Fig. 6 [file 41586_2024_7193_MOESM12_ESM.xlsx]

## Sheet: EDF6upper
[I]_rel	[L]_rel	[V]_rel	[A]_rel	[S]_rel	[G]_rel
0.0743541	0.0886788	0.17707	0.525633	0.85316	1.05269
0.212592	0.235794	0.373237	0.716167	0.929687	1.0334
0.48034	0.499766	0.671786	0.989172	1.20381	1.32712
0.546926	0.557068	0.709864	0.951983	1.09816	1.17871
0.0683134	0.0852128	0.212326	0.584254	0.932713	1.1589
0.121054	0.142484	0.304807	0.706007	0.897697	0.915277
0.455475	0.504426	0.724221	1.13151	1.00511	0.79024
2.01616	2.00435	2.18047	1.6478	0.895402	0.589622
0.985015	1.03683	1.0022	0.780948	0.684322	0.631979
1.75671	1.85137	1.53836	1.08205	0.910503	0.80194
2.37745	2.38551	1.98658	1.46969	1.19407	1.03636
4.67822	4.33685	3.48399	1.95404	1.33939	1.09308
0.0305943	0.0395267	0.131153	0.321815	0.674158	0.937003
0.114179	0.134011	0.242393	0.473089	0.693545	0.802252
0.398769	0.445254	0.529954	0.913439	1.05768	1.06382
0.689004	0.710766	0.755534	0.91119	0.90749	0.840525
0.0618758	0.0723434	0.169583	0.318671	0.620075	0.914403
0.100424	0.11915	0.216568	0.455372	0.793692	1.06476
0.13767	0.157278	0.256757	0.426607	0.619945	0.754543
0.938174	0.967081	0.997879	1.15497	1.10134	1.05807
0.977527	1.06102	1.14345	1.38269	1.22868	1.07487
2.0406	2.13999	2.14161	2.20373	1.91444	1.57976
2.93098	2.91136	2.66223	2.09552	1.4854	1.16507
5.40673	5.00472	4.29793	2.25401	1.34386	0.980156
0.0470406	0.0649	0.177111	0.64717	1.01319	1.17963
0.168444	0.201301	0.326886	0.689376	0.82267	0.876266
0.305334	0.328773	0.446414	0.590956	0.637599	0.660589
0.497143	0.525812	0.630056	0.727911	0.711872	0.681883
0.0963956	0.113566	0.182068	0.564409	1.03216	1.34467
0.146211	0.167764	0.280876	0.641657	1.02937	1.25476
0.385318	0.429012	0.556626	1.05276	1.35185	1.46815
1.07558	1.10168	1.22433	1.41722	1.29919	1.18357
1.09859	1.16849	1.17314	1.13563	0.973127	0.862213
2.80902	2.59481	2.20979	1.17009	0.729455	0.583102
2.65418	2.68566	2.47538	1.89687	1.37134	1.09635
4.68489	4.51852	3.91422	2.35337	1.56585	1.20589
																				[I]_rel		[L]_rel	[L]_rel
																				[I]_rel		[V]_rel	[L]_rel		[V]_rel	[V]_rel
																				[I]_rel		[A]_rel	[L]_rel		[A]_rel	[V]_rel		[A]_rel	[A]_rel
																				[I]_rel		[S]_rel	[L]_rel		[S]_rel	[V]_rel		[S]_rel	[A]_rel		[S]_rel	[S]_rel
																				[I]_rel		[G]_rel	[L]_rel		[G]_rel	[V]_rel		[G]_rel	[A]_rel		[G]_rel	[S]_rel		[G]_rel	[G]_rel

## Sheet: EDF6lower
Amino acids
	[A]/[B]													Error (abs)
G	2726.42	1207.01	1191.95	177.629	118.332	18.5019	2.93681	2.48138	2.15297	2.2579	1.10142	1		713.054	444.347	363.167	104.271	72.0333	18.0442	0.698601	0.441034	0.278864	0.584578	0.113241	0
S	2499.97	1121.98	1088.88	158.36	108.412	17.894	2.69987	2.27236	1.97032	2.07992	1	1.05278		695.937	480.273	361.308	81.6672	72.3142	18.5899	0.757473	0.493397	0.312722	0.619051	0	0.0572988
N	1279.26	579.364	538.498	78.6957	56.6639	8.13672	1.36487	1.19519	1.14554	1	1.56227	1.63346		537.441	287.665	155.366	42.2758	38.6051	7.70468	0.451768	0.297264	0.151921	0	0.288405	0.270409
A	1264.85	563.409	541.923	79.5852	52.9896	8.51925	1.34366	1.13831	1	1.14131	1.50915	1.58199		335.342	220.309	125.418	43.2305	29.3774	8.06165	0.229671	0.0979016	0	0.120931	0.133329	0.128008
T	1109.66	501.229	479.652	73.7472	47.2723	7.79476	1.17655	1	1.10013	1.13779	1.65025	1.72777		216.915	194.935	80.9836	47.6265	25.6337	7.33725	0.105428	0	0.0658408	0.162422	0.200393	0.175776
D	952.248	431.894	415.727	66.5168	40.8766	6.75217	1	1.13872	1.2538	1.25141	1.89058	1.97556		159.677	162.5	69.1879	50.0522	21.2896	6.18977	0	0.0852717	0.16735	0.269671	0.350796	0.318332
E	414.535	148.587	177.94	19.352	14.6523	1	1.46564	1.6466	1.78249	1.7476	2.68927	2.80292		433.977	159.885	181.75	14.0994	17.6918	0	0.351375	0.343496	0.318409	0.331632	0.567688	0.472466
P	30.8695	12.6828	14.0805	1.90722	1	1.62056	2.30116	2.58567	2.79555	2.80144	4.12675	4.3191		21.3201	7.8852	10.5411	0.939209	0	0.389513	0.399992	0.436183	0.489366	0.829346	0.847406	0.826869
V	19.692	8.92708	8.39937	1	1.30645	1.86339	2.69292	2.99321	3.20697	3.16642	4.70989	4.94145		11.0011	5.45836	4.28034	0	0.229994	0.448907	0.795867	0.651755	0.497178	0.607544	0.834292	0.995734
F	2.41253	1.5191	1	2.88291	3.33525	5.28888	7.31497	8.27207	8.98926	8.79494	13.0614	13.6225		0.412135	0.26768	0	0.81794	1.10058	1.76876	1.06028	1.25769	1.74891	1.6337	2.97562	2.95556
L	2.65726	1	1.57002	3.03296	3.35219	5.26847	7.66429	8.6678	9.38536	9.35895	13.5825	14.0654		1.33774	0	0.368784	1.15122	0.974664	1.37629	2.41927	2.76722	2.99713	3.51565	4.43924	4.15949
I	1	3.07793	2.84291	8.36919	9.51535	15.4019	20.4715	23.1525	25.3932	25.0156	36.6698	38.1903		0	1.75867	0.727289	3.84325	4.37476	7.66215	5.85993	7.46699	9.44957	10.0569	13.8656	14.1579
	I	L	F	V	P	E	D	T	A	N	S	G		I	L	F	V	P	E	D	T	A	N	S	G
AMPs
	[A]/[B]								Error (abs)
Ade	11.9426	10.7921	2.48197	2.30446	1.67493	1.10384	1		2.63797	1.8982	0.537814	0.25882	0.22589	0.128331	0
Ado	11.6461	11.0867	2.51262	2.30714	1.68386	1	1.0649		2.40084	2.38141	0.607693	0.285762	0.166389	0	0.0568624
2'	7.48445	6.68004	1.54468	1.43535	1	2.629	2.57514		1.11861	0.849439	0.210141	0.0830487	0	0.364777	0.751966
5'	5.1754	4.76788	1.12597	1	1.26686	3.25671	3.17878		0.544131	0.703083	0.0550909	0	0.0687974	0.317726	0.794626
3'	4.86168	4.43478	1	1.1023	1.33143	3.42433	3.34812		0.269728	0.281179	0	0.0281414	0.131432	0.522562	0.902587
2',3'	1.1586	1	12.4746	13.1281	16.5135	41.3876	40.9817		0.0403529	0	1.76219	2.31184	1.99195	11.3358	16.4046
3',5'	1	2.49028	30.8922	32.8469	41.273	104.733	103.843		0	0.399674	7.0562	9.59809	10.462	38.1852	49.5927
	3',5'	2',3'	3'	5'	2'	Ado	Ade		3',5'	2',3'	3'	5'	2'	Ado	Ade
2-aminoazoles
	[A]/[B]				Error (abs)
2AO	5.22192	3.27634	1		0.117967	0.401476	0
2AT	1.8981	1	9.30232		0.439932	0	0.767956
2AI	1	1.39749	12.8692		0	0.141163	1.59675
	2AO	2AT	2AI		2AO	2AT	2AI
