# Supplementary material for: Heat flows enrich prebiotic building blocks and enhance their reactivity
Source: Nature. 2024 Apr 3;628(8006):110–6. doi: 10.1038/s41586-024-07193-7 (PMC10990939; doi:10.1038/s41586-024-07193-7)
Supplement: Supplementary file 13 — Source Data Extended Data Fig. 7 [file 41586_2024_7193_MOESM13_ESM.xlsx]

## Sheet: EDF7
[I]	[L]	[E]	[T]	[S]	[G]
4.9175e-09	5.34873e-09	4.94654e-08	2.64412e-06	0.000149553	0.0025297
8.31634e-08	8.95839e-08	5.69335e-07	2.73967e-05	0.00127676	0.0129811
2.40587e-07	2.57494e-07	1.57162e-06	3.90186e-05	0.000965886	0.008304
4.76509e-06	5.03344e-06	2.19059e-05	0.000249719	0.00317592	0.0194917
9.51211e-06	1.00601e-05	4.39636e-05	0.000493429	0.00588666	0.0324606
5.63656e-05	5.90557e-05	0.000204732	0.00161431	0.0121489	0.0475292
8.73138e-05	9.14815e-05	0.000317218	0.00249463	0.0186807	0.0727652
9.30816e-05	9.76614e-05	0.00029004	0.00582501	0.0914623	0.337343
9.30816e-05	9.76614e-05	0.00029004	0.00582501	0.0914623	0.337343
0.000155016	0.000162045	0.000495422	0.00500155	0.0472011	0.192438
0.000239047	0.000249702	0.000805644	0.00449941	0.0264479	0.0847167
0.00024097	0.000253438	0.000982769	0.00504859	0.0315822	0.120228
0.000333776	0.000347605	0.000961287	0.00875976	0.0621127	0.17665
0.000408975	0.000426685	0.00130861	0.00656501	0.0374552	0.127393
0.00066175	0.000697189	0.00250417	0.019274	0.157083	0.436433
0.000829652	0.000856178	0.00185761	0.0118964	0.0602986	0.146017
0.00140415	0.00145159	0.00355764	0.0129269	0.0497827	0.132587
0.00231893	0.00240002	0.00512621	0.043326	0.284161	0.559687
0.00256944	0.00265982	0.00578877	0.0404046	0.241606	0.52988
0.00294216	0.00306265	0.00810643	0.0712575	0.48948	1.07194
0.00322126	0.00334111	0.00785887	0.0534413	0.29984	0.6004
0.00340874	0.00352335	0.00708896	0.0592562	0.383987	0.723633
0.00340874	0.00352335	0.00708896	0.0592562	0.383987	0.723633
0.00380049	0.00392236	0.00858211	0.0433959	0.212088	0.567881
0.00392879	0.00405336	0.00946408	0.0274242	0.0877983	0.199955
0.004212	0.0043455	0.0101415	0.029299	0.0931817	0.210245
0.00454359	0.00472924	0.0124821	0.108394	0.725362	1.53264
0.00464776	0.00478672	0.00993858	0.0423346	0.169887	0.369056
0.00498146	0.00513358	0.0112753	0.0397349	0.137589	0.310805
0.00600771	0.00620056	0.0145792	0.0451663	0.14458	0.313447
0.0064307	0.00660915	0.0129915	0.0547351	0.201848	0.411467
0.00743519	0.00769561	0.0177512	0.0943207	0.436555	1.04336
0.00954666	0.00991708	0.0277064	0.0779729	0.243795	0.530402
0.0110368	0.0113994	0.0238884	0.119565	0.501364	0.863248
0.0122633	0.0126216	0.0273638	0.0708154	0.189723	0.392877
0.0126252	0.0129975	0.0266431	0.108511	0.393192	0.73039
0.014082	0.0144451	0.0274666	0.0949491	0.280843	0.461773
0.0160915	0.0165804	0.0366039	0.0952217	0.271125	0.554528
0.0163711	0.0168012	0.032433	0.115627	0.366365	0.670596
0.0200603	0.0205427	0.038627	0.0808953	0.189602	0.347064
0.0219053	0.0224508	0.0444057	0.0747371	0.148638	0.264048
0.0251061	0.0257305	0.0508407	0.0851578	0.167749	0.294547
0.0253656	0.0259642	0.0463265	0.126237	0.346164	0.626959
0.0264825	0.027146	0.0459768	0.208758	0.759111	1.14506
0.0277979	0.0283755	0.0489598	0.0965385	0.215197	0.383456
0.032558	0.0331446	0.0504807	0.1448	0.352747	0.531176
0.0340238	0.0347985	0.0617521	0.13739	0.310085	0.484439
0.0350152	0.0357636	0.0625312	0.144993	0.328019	0.574015
0.0359222	0.0367765	0.0704244	0.136859	0.287569	0.493216
0.0364894	0.037222	0.0643615	0.108429	0.215573	0.376353
0.0439524	0.0457756	0.134739	0.393547	1.25734	2.58513
0.0453765	0.0472584	0.139073	0.405632	1.2919	2.6445
0.0481633	0.0494018	0.100208	0.161009	0.299335	0.491419
0.0499316	0.0512004	0.102286	0.17036	0.320629	0.523634
0.0541567	0.0554709	0.104541	0.203089	0.414782	0.622974
0.0576934	0.059004	0.110882	0.161942	0.2737	0.434874
0.0658575	0.0670033	0.10828	0.154535	0.250061	0.375768
0.0761516	0.0775187	0.126478	0.191629	0.309067	0.467629
0.0822573	0.0845009	0.175345	0.335005	0.658633	0.880443
0.087238	0.0887502	0.133699	0.348285	0.838231	1.32538
0.0887609	0.0910114	0.182619	0.286489	0.51021	0.80057
0.0979582	0.0998469	0.169303	0.270212	0.460473	0.671491
0.0983625	0.10119	0.198947	0.795508	2.56041	3.7979
0.0987653	0.100399	0.159852	0.212755	0.318489	0.458038
0.105591	0.107657	0.171334	0.442951	1.13265	1.87576
0.106117	0.108639	0.20344	0.418322	0.825484	1.19074
0.108294	0.109822	0.15495	0.324244	0.586692	0.785303
0.10832	0.111624	0.200419	1.52351	7.84251	8.8313
0.108465	0.110898	0.182311	0.541832	1.46291	2.26571
0.110529	0.112578	0.187946	0.320422	0.591903	0.900755
0.112879	0.115052	0.194913	0.309024	0.518509	0.739027
0.114613	0.116337	0.177847	0.227542	0.323803	0.449491
0.119333	0.121591	0.202637	0.356595	0.628796	0.879078
0.12202	0.123937	0.189026	0.286028	0.48164	0.708093
0.125953	0.128067	0.190176	0.403928	0.837436	1.19047
0.126924	0.129706	0.232422	0.414736	0.708075	0.872722
0.128612	0.130684	0.205155	0.269145	0.392251	0.545982
0.12917	0.131189	0.201962	0.28186	0.433063	0.609248
0.136579	0.139034	0.228913	0.306107	0.451767	0.627085
0.137121	0.139429	0.222547	0.294054	0.431568	0.601974
0.137619	0.139846	0.21612	0.291801	0.436758	0.604651
0.138351	0.141599	0.261981	0.477117	0.888733	1.29782
0.138873	0.141267	0.212143	0.541174	1.2442	1.84514
0.139593	0.141758	0.215661	0.296297	0.453839	0.647796
0.14674	0.14918	0.23722	0.308298	0.441941	0.605623
0.146845	0.14949	0.227983	0.681961	1.65364	2.40388
0.149238	0.152095	0.257008	0.39702	0.642656	0.877618
0.149634	0.153187	0.283787	0.454218	0.794592	1.13988
0.151546	0.153995	0.220037	0.513384	1.05279	1.27792
0.152507	0.155089	0.248157	0.341709	0.517115	0.713802
0.153371	0.156283	0.257992	0.409914	0.69484	1.00323
0.154201	0.155922	0.209947	0.30247	0.457804	0.612986
0.154504	0.157809	0.275777	0.586267	1.16697	1.71921
0.155508	0.15848	0.26733	0.420881	0.697768	0.983299
0.159673	0.162428	0.244997	0.548333	1.15447	1.63652
0.160503	0.16239	0.224239	0.29825	0.436656	0.598942
0.161062	0.165597	0.306073	0.76178	2.00161	2.74739
0.161062	0.165597	0.306073	0.76178	2.00161	2.74739
0.161232	0.163179	0.229528	0.301716	0.434715	0.590276
0.161743	0.164549	0.263206	0.38762	0.599519	0.79735
0.163164	0.16537	0.23899	0.311472	0.446238	0.600386
0.164148	0.1664	0.245231	0.313896	0.43913	0.585727
0.166651	0.171641	0.339976	0.968701	2.75483	3.79541
0.166651	0.171641	0.339976	0.968701	2.75483	3.79541
0.16788	0.172984	0.309702	2.32543	11.6579	12.6602
0.169738	0.171605	0.224602	0.338701	0.553581	0.770984
0.171766	0.174298	0.262967	0.329298	0.451126	0.599049
0.172363	0.174935	0.252205	0.407117	0.682072	0.94088
0.174343	0.178466	0.333012	0.675833	1.29705	1.80213
0.176876	0.179125	0.245308	0.400549	0.648952	0.843297
0.177642	0.180394	0.273397	0.406292	0.662185	0.940255
0.177927	0.18035	0.263273	0.321357	0.424279	0.54592
0.178491	0.18091	0.26165	0.355247	0.5157	0.680326
0.180249	0.185536	0.380498	0.838433	1.8619	2.34735
0.187712	0.190881	0.276636	0.829046	1.97576	2.77248
0.187817	0.190477	0.278932	0.393433	0.582332	0.7596
0.188127	0.191802	0.269978	0.990604	2.95309	3.25755
0.188127	0.191802	0.269978	0.990604	2.95309	3.25755
0.194943	0.197812	0.285075	0.499194	0.855211	1.1452
0.195065	0.197689	0.286588	0.369571	0.517988	0.682655
0.195776	0.197574	0.253546	0.322425	0.437061	0.553783
0.196804	0.199211	0.27954	0.339769	0.446971	0.571546
0.199173	0.202091	0.303993	0.378424	0.512448	0.670835
0.200173	0.202361	0.264238	0.394552	0.631405	0.85482
0.201526	0.204195	0.289272	0.477343	0.778106	1.0377
0.202103	0.204933	0.284182	0.537046	0.961984	1.22802
0.206059	0.208563	0.291727	0.35629	0.469054	0.59563
0.213219	0.217466	0.365176	0.656688	1.18868	1.53466
0.214542	0.220405	0.41162	0.997284	2.36041	2.72991
0.214542	0.220405	0.41162	0.997284	2.36041	2.72991
0.219641	0.223763	0.347513	1.07864	2.72267	3.7695
0.222753	0.226025	0.325453	0.566548	0.958391	1.26161
0.230445	0.232657	0.295084	0.383456	0.53031	0.658209
0.238838	0.242058	0.344701	0.469839	0.673836	0.849044
0.246512	0.250371	0.380746	0.498306	0.703296	0.909045
0.251545	0.255012	0.369654	0.476937	0.655592	0.828517
0.259154	0.26285	0.377403	0.624983	1.00944	1.29043
0.264689	0.26716	0.344111	0.412807	0.529403	0.648696
0.264861	0.269249	0.426138	0.572565	0.829465	1.09446
0.270729	0.275763	0.449646	0.818043	1.39471	1.72846
0.271692	0.274531	0.365989	0.431905	0.543395	0.665219
0.27303	0.276325	0.383616	0.467356	0.591808	0.694436
0.276117	0.280355	0.423052	0.614775	0.959511	1.29552
0.276655	0.280095	0.391294	0.475897	0.61547	0.754664
0.277025	0.28018	0.370312	0.514407	0.725859	0.873591
0.277751	0.281411	0.406658	0.492003	0.636362	0.792323
0.278329	0.281241	0.375094	0.442254	0.555246	0.67778
0.278676	0.282607	0.40255	0.617021	0.947177	1.15865
0.278803	0.281395	0.366234	0.424704	0.52635	0.645029
0.280456	0.284095	0.399987	0.533502	0.745118	0.922088
0.28948	0.293591	0.401972	0.790789	1.3981	1.60987
0.295409	0.298133	0.38527	0.455167	0.575632	0.708538
0.298927	0.306241	0.594002	0.912731	1.42358	1.70567
0.305837	0.310327	0.456732	0.720639	1.07471	1.23555
0.308026	0.31148	0.416966	0.578699	0.822976	1.01316
0.308976	0.31201	0.409624	0.475484	0.584576	0.702112
0.313121	0.317534	0.469759	0.570004	0.736949	0.916218
0.31353	0.316922	0.419544	0.528962	0.697742	0.839779
0.322438	0.325397	0.421808	0.483419	0.586505	0.701658
0.323991	0.326882	0.42038	0.484472	0.591214	0.708336
0.327995	0.332177	0.471559	0.566923	0.726913	0.898029
0.3316	0.337538	0.507676	1.32307	2.7304	3.2911
0.334047	0.3389	0.508253	0.618514	0.802361	1.00127
0.342427	0.353061	0.65251	2.64409	7.604	7.60953
0.342598	0.34613	0.455154	0.538096	0.668799	0.789898
0.343752	0.351191	0.558532	1.47813	3.45356	3.71342
0.343752	0.351191	0.558532	1.47813	3.45356	3.71342
0.344893	0.347382	0.424596	0.485162	0.584879	0.690537
0.348172	0.351694	0.456051	0.57026	0.751695	0.903949
0.348185	0.350764	0.431397	0.492459	0.592797	0.698301
0.350846	0.35594	0.531441	0.690432	0.939473	1.15538
0.354261	0.357971	0.465525	0.671955	0.974613	1.18504
0.354329	0.36151	0.620618	0.939964	1.40347	1.56061
0.356116	0.360087	0.481492	0.572897	0.715092	0.842216
0.35888	0.361968	0.460337	0.526128	0.632545	0.743555
0.364475	0.367412	0.460812	0.524894	0.629907	0.741476
0.36715	0.370645	0.473951	0.563799	0.703234	0.824793
0.369196	0.375672	0.517157	1.71313	4.17548	4.23996
0.369196	0.375672	0.517157	1.71313	4.17548	4.23996
0.374413	0.378683	0.500697	0.694263	0.972734	1.15344
0.378099	0.38441	0.602037	0.932015	1.42397	1.73451
0.378881	0.381925	0.478452	0.536373	0.630797	0.731759
0.383472	0.386717	0.493854	0.554412	0.653833	0.765641
0.385122	0.388416	0.487604	0.554917	0.65928	0.757456
0.387582	0.390788	0.493941	0.554748	0.652911	0.758745
0.393016	0.395767	0.481042	0.541155	0.641381	0.746081
0.395585	0.399888	0.540634	0.627413	0.764549	0.897241
0.396609	0.40186	0.568049	0.756212	1.0375	1.24338
0.396881	0.402686	0.606211	0.731481	0.928498	1.11985
0.397592	0.40107	0.512754	0.598592	0.736672	0.87495
0.398533	0.40124	0.484314	0.58224	0.741634	0.894438
0.398923	0.402259	0.497735	0.586677	0.71941	0.826124
0.40029	0.403682	0.512853	0.578205	0.682862	0.793701
0.403098	0.409905	0.556483	1.56827	3.61628	3.57988
0.405777	0.412479	0.605576	1.46267	2.95022	3.48935
0.412591	0.416392	0.531268	0.614787	0.742448	0.854353
0.416913	0.420323	0.529536	0.594019	0.696394	0.803457
0.418542	0.421828	0.52318	0.58696	0.68817	0.788303
0.420339	0.422969	0.503573	0.560768	0.654431	0.753265
0.425014	0.430682	0.586363	1.01041	1.58638	1.74664
0.429634	0.435508	0.597621	1.09174	1.803	2.07184
0.433417	0.439568	0.639339	0.79302	1.02594	1.20091
0.436172	0.442567	0.652455	0.854234	1.19107	1.47812
0.438986	0.442019	0.536917	0.593399	0.682478	0.774533
0.439222	0.443017	0.563254	0.634689	0.745312	0.854327
0.445716	0.451765	0.650582	0.819393	1.07428	1.28266
0.446713	0.450739	0.578131	0.663341	0.797023	0.926445
0.452697	0.458835	0.666627	0.789948	0.974404	1.14109
0.452712	0.456483	0.56423	0.661347	0.802237	0.9097
0.46458	0.470321	0.651918	0.828386	1.0814	1.25228
0.468109	0.478237	0.855249	1.48951	2.41815	2.59355
0.46841	0.477995	0.710036	2.74731	7.6141	7.94027
0.470723	0.478275	0.619186	1.74991	4.12478	3.95295
0.472948	0.476109	0.573552	0.629568	0.716205	0.803162
0.473691	0.48247	0.785606	1.18538	1.81422	2.31292
0.47406	0.482075	0.741733	1.49432	2.68533	3.4341
0.477237	0.480493	0.579127	0.638545	0.729565	0.817103
0.478949	0.481553	0.564493	0.610124	0.684481	0.767386
0.479051	0.482779	0.596897	0.668372	0.777655	0.880746
0.48675	0.494071	0.743274	0.918502	1.19139	1.4282
0.487924	0.494917	0.734626	0.936821	1.22155	1.40631
0.490755	0.499305	0.739424	1.89302	3.7336	4.08886
0.492412	0.4968	0.63801	0.722476	0.848933	0.968512
0.496646	0.499513	0.589762	0.639397	0.718009	0.802366
0.500272	0.508462	0.677487	1.75686	3.94477	3.93026
0.505937	0.508365	0.581511	0.629746	0.708206	0.790104
0.50717	0.511381	0.631552	0.736945	0.886092	0.994315
0.508628	0.51074	0.57295	0.613591	0.679574	0.748794
0.5108	0.513625	0.600939	0.649176	0.724053	0.801386
0.51221	0.51557	0.618582	0.676122	0.763094	0.847475
0.514848	0.519268	0.660521	0.741802	0.864554	0.982258
0.515688	0.518057	0.586593	0.648039	0.747067	0.841601
0.515833	0.522908	0.753992	1.20405	1.7894	1.88694
0.523591	0.528013	0.668097	0.751879	0.877072	0.994313
0.528895	0.543571	1.08239	1.98768	3.69534	3.87473
0.532055	0.53478	0.617909	0.659984	0.724507	0.791486
0.5337	0.536957	0.636988	0.686051	0.762284	0.842533
0.533843	0.53779	0.650481	0.734372	0.848822	0.930981
0.534664	0.538126	0.640809	0.702597	0.794447	0.877024
0.53639	0.539352	0.623369	0.674602	0.749261	0.813863
0.540949	0.543415	0.616756	0.666707	0.746568	0.825815
0.542084	0.545429	0.646798	0.704943	0.791902	0.87198
0.547221	0.550401	0.644294	0.691386	0.758858	0.821306
0.547254	0.556198	0.840606	1.13415	1.56427	1.8271
0.551624	0.554183	0.632295	0.67644	0.745106	0.815147
0.556924	0.561467	0.707102	0.783113	0.896602	1.0079
0.55944	0.563493	0.685475	0.757352	0.86002	0.948918
0.572612	0.575753	0.67088	0.727655	0.812721	0.891814
0.573951	0.5767	0.658117	0.703247	0.771489	0.837553
0.574771	0.578702	0.700463	0.762153	0.851541	0.93499
0.577081	0.581724	0.726015	0.805491	0.918761	1.01227
0.577175	0.582001	0.740911	0.817585	0.932796	1.05138
0.58018	0.58753	0.832927	0.979868	1.19029	1.35353
0.588	0.591222	0.680766	0.74485	0.83617	0.906044
0.588223	0.59508	0.825988	1.02468	1.30243	1.48416
0.590695	0.594004	0.692505	0.74861	0.830629	0.903285
0.591931	0.598612	0.814219	1.02297	1.3327	1.57346
0.592279	0.594979	0.678448	0.72237	0.789603	0.858063
0.595198	0.603709	0.787749	1.74935	3.25369	3.09174
0.595525	0.602011	0.809154	0.97534	1.21187	1.38186
0.59567	0.598439	0.679849	0.726731	0.795154	0.855239
0.60041	0.604438	0.728003	0.80122	0.910099	1.00965
0.601088	0.605696	0.745706	0.826169	0.939712	1.03204
0.608087	0.61138	0.710634	0.759742	0.830484	0.89542
0.610465	0.614854	0.746624	0.822044	0.927131	1.0144
0.613604	0.618216	0.753066	0.845167	0.979132	1.09211
0.614623	0.618753	0.747672	0.812922	0.908215	0.99998
0.619522	0.62201	0.692419	0.735451	0.798994	0.855356
0.620463	0.625583	0.77792	0.892056	1.00173	1.03586
0.622658	0.63371	1.01251	1.56453	2.25358	2.15538
0.624378	0.62779	0.72657	0.772743	0.834765	0.886449
0.626431	0.633815	0.888872	1.01569	1.19559	1.3507
0.630239	0.633477	0.727379	0.782071	0.859902	0.923534
0.636077	0.639268	0.732701	0.795226	0.886284	0.966214
0.642907	0.644726	0.697581	0.73051	0.782431	0.83598
0.644511	0.647889	0.741368	0.804925	0.892098	0.954757
0.646348	0.649474	0.744031	0.792775	0.861997	0.921878
0.647655	0.651118	0.748876	0.801747	0.872325	0.92532
0.648588	0.651377	0.724796	0.773731	0.839194	0.886082
0.650012	0.653572	0.756257	0.815014	0.897794	0.964544
0.65246	0.656835	0.79336	0.860819	0.957769	1.04926
0.654422	0.657268	0.746436	0.788921	0.852908	0.918879
0.654445	0.658986	0.795714	0.874704	0.984278	1.07036
0.655033	0.657278	0.720476	0.75558	0.806048	0.850442
0.666881	0.66931	0.749499	0.78367	0.841323	0.910585
0.668966	0.672617	0.772315	0.834031	0.917011	0.974697
0.669497	0.673097	0.780776	0.836474	0.915118	0.984314
0.671688	0.673904	0.73872	0.773434	0.824705	0.874033
0.674143	0.678389	0.810978	0.871589	0.956334	1.03327
0.675182	0.679538	0.815411	0.888435	0.995479	1.09609
0.677432	0.682907	0.857992	0.939941	1.05239	1.14987
0.677764	0.68037	0.744176	0.807784	0.892968	0.946518
0.679526	0.683089	0.784767	0.830046	0.887818	0.931387
0.680005	0.683653	0.7899	0.849394	0.931202	0.996116
0.684712	0.6887	0.802237	0.876294	0.975767	1.04899
0.685403	0.690311	0.845351	0.918642	1.0225	1.11903
0.68598	0.688725	0.774986	0.813256	0.871164	0.934071
0.686004	0.689019	0.770009	0.821689	0.894692	0.952104
0.695309	0.698838	0.8017	0.867299	0.959283	1.03381
0.700631	0.702601	0.758144	0.789649	0.835681	0.87803
0.70441	0.711126	0.91194	1.16739	1.49864	1.67404
0.706499	0.708297	0.761209	0.790739	0.835886	0.880482
0.714052	0.71652	0.785507	0.827103	0.884648	0.929447
0.716272	0.719918	0.825196	0.881301	0.956311	1.01059
0.718667	0.720416	0.768096	0.805697	0.862693	0.910871
0.71941	0.729767	1.09081	1.27849	1.52561	1.68824
0.721696	0.723746	0.78454	0.817525	0.8673	0.914943
0.721992	0.726104	0.851107	0.906771	0.982975	1.04944
0.726263	0.732921	0.941552	1.05742	1.20775	1.30743
0.731112	0.739126	0.955467	1.33432	1.78627	1.86062
0.73177	0.735911	0.801191	0.988444	1.17829	1.1568
0.73184	0.741149	1.05693	1.28434	1.56269	1.67186
0.733615	0.736838	0.829309	0.875386	0.936739	0.984449
0.736119	0.73811	0.793712	0.82405	0.867102	0.904969
0.737881	0.739916	0.79805	0.82806	0.871616	0.911553
0.739224	0.742383	0.829543	0.870577	0.921968	0.955612
0.744119	0.748861	0.894155	0.968946	1.07239	1.1615
0.750617	0.753698	0.846056	0.888172	0.946246	0.997452
0.755779	0.765244	1.09115	1.25451	1.46723	1.61257
0.762228	0.763592	0.799791	0.82556	0.865857	0.90256
0.767316	0.770051	0.843493	0.882557	0.933178	0.967429
0.771139	0.775386	0.910402	0.969274	1.04954	1.1197
0.77445	0.776966	0.840966	0.885702	0.942637	0.978041
0.776746	0.779839	0.867294	0.909445	0.964216	1.00303
0.778514	0.784463	0.964342	1.05695	1.17396	1.24677
0.779357	0.781449	0.842602	0.871653	0.912181	0.948642
0.780148	0.783308	0.879263	0.919717	0.974576	1.02308
0.783481	0.78519	0.8323	0.858354	0.896404	0.930297
0.784691	0.793055	1.06832	1.21178	1.40282	1.54736
0.78504	0.787674	0.859552	0.898823	0.950628	0.987179
0.788951	0.790284	0.827163	0.856247	0.900151	0.936738
0.791543	0.793727	0.854376	0.883723	0.922239	0.950894
0.793438	0.794746	0.831256	0.850956	0.880328	0.910004
0.79898	0.800586	0.84409	0.868585	0.903419	0.932031
0.799285	0.801338	0.85787	0.886294	0.924243	0.954425
0.80346	0.80473	0.838896	0.861807	0.896229	0.926536
0.806754	0.810912	0.926787	0.985444	1.05642	1.09809
0.807238	0.81084	0.918095	0.972436	1.04356	1.09629
0.807263	0.818503	1.18019	1.4225	1.72099	1.80857
0.809288	0.811152	0.862533	0.88757	0.921762	0.949822
0.810904	0.812432	0.8537	0.876486	0.908407	0.934603
0.813192	0.82176	1.10478	1.28884	1.53086	1.67599
0.813651	0.815283	0.85865	0.881512	0.912313	0.936486
0.816987	0.822303	0.963129	1.05284	1.15583	1.19265
0.818247	0.819914	0.863181	0.88823	0.922047	0.947364
0.834905	0.839952	0.943478	1.31	1.70417	1.76125
0.835728	0.837366	0.878561	0.912178	0.959032	0.98957
0.837071	0.83884	0.89127	0.914493	0.946612	0.975781
0.839042	0.843731	0.983902	1.04682	1.12962	1.19666
0.843787	0.844927	0.875842	0.893252	0.918157	0.939414
0.844688	0.848318	0.959369	1.00399	1.06224	1.11139
0.84977	0.85129	0.89102	0.912642	0.941452	0.962109
0.853712	0.855462	0.903772	0.927342	0.959905	0.987455
0.853743	0.855675	0.906021	0.935394	0.97375	0.998468
0.854139	0.856548	0.924529	0.95429	0.991859	1.02012
0.85421	0.85607	0.905337	0.929763	0.960453	0.981179
0.854939	0.857026	0.913609	0.94022	0.973511	0.996629
0.856558	0.861029	0.990489	1.06162	1.1513	1.20732
0.859501	0.862012	0.928691	0.955638	0.986302	1.00294
0.860021	0.865009	1.00741	1.10373	1.22454	1.29479
0.860801	0.864275	0.953699	1.02207	1.09462	1.11841
0.86305	0.864603	0.903083	0.925909	0.955567	0.974797
0.865187	0.866866	0.905954	0.933207	0.965091	0.980643
0.867297	0.872759	1.02024	1.26449	1.64303	1.88995
0.868967	0.873637	1.01487	1.06655	1.12913	1.17655
0.871798	0.877275	1.03205	1.1094	1.20063	1.2402
0.873489	0.879393	1.06442	1.13865	1.22867	1.29073
0.875218	0.876605	0.91385	0.932978	0.95871	0.97836
0.875974	0.87844	0.94201	0.973934	1.01122	1.0291
0.876737	0.88033	0.978436	1.02566	1.08046	1.108
0.877125	0.885862	1.13252	1.40065	1.70564	1.77686
0.879528	0.880944	0.910295	0.934844	0.964256	0.978132
0.8798	0.881602	0.923237	0.950878	0.982395	0.995143
0.885089	0.893829	1.14588	1.42206	1.78947	1.94041
0.887262	0.888638	0.922176	0.940143	0.961882	0.973811
0.889914	0.892379	0.955478	0.986846	1.02273	1.03836
0.890535	0.893949	0.999234	1.03968	1.09266	1.13867
0.890676	0.894334	0.996992	1.04216	1.09456	1.12319
0.893662	0.895371	0.927006	0.963166	1.0029	1.01292
0.894054	0.900375	1.07256	1.17739	1.29456	1.32821
0.8948	0.898628	0.993877	1.05667	1.11996	1.13267
0.894958	0.895788	0.917374	0.929706	0.94709	0.961328
0.895861	0.897406	0.936101	0.957096	0.983581	0.998694
0.896355	0.899132	0.978077	1.0085	1.04357	1.06391
0.896819	0.898007	0.925059	0.951225	0.982383	0.995515
0.897369	0.900864	1.00603	1.04563	1.09454	1.13164
0.8979	0.901268	0.993576	1.02779	1.0637	1.0759
0.898759	0.899375	0.91241	0.922936	0.937116	0.9462
0.900512	0.902395	0.950182	0.971789	0.997212	1.01026
0.901922	0.903004	0.928939	0.942973	0.960362	0.970539
0.901938	0.904353	0.966615	0.994396	1.02406	1.03352
0.901988	0.903483	0.942962	0.960838	0.982235	0.994563
0.904136	0.90915	1.01456	1.30182	1.61891	1.68249
0.904573	0.909095	1.03556	1.09449	1.16535	1.20817
0.906235	0.907581	0.942318	0.964742	0.995081	1.01367
0.912533	0.914286	0.959978	0.979036	0.99984	1.00921
0.914051	0.915877	0.960919	0.982276	1.00562	1.01391
0.914701	0.932887	1.55499	2.25286	3.1855	2.89035
0.914701	0.932887	1.55499	2.25286	3.1855	2.89035
0.914701	0.932887	1.55499	2.25286	3.1855	2.89035
0.914701	0.932887	1.55499	2.25286	3.1855	2.89035
0.914701	0.932887	1.55499	2.25286	3.1855	2.89035
0.915551	0.920893	1.07053	1.14522	1.2312	1.26885
0.915847	0.921245	1.08122	1.19333	1.33243	1.41308
0.915871	0.920461	1.04694	1.10574	1.16941	1.19373
0.915965	0.917327	0.95164	0.969304	0.991399	1.00489
0.916729	0.917986	0.94695	0.962898	0.981084	0.988294
0.917799	0.918516	0.936136	0.946642	0.960943	0.971316
0.918197	0.921486	1.01837	1.05211	1.09069	1.11712
0.918917	0.925764	1.11488	1.22387	1.35209	1.41652
0.919185	0.932074	1.37012	1.69855	2.06527	2.0961
0.920422	0.921406	0.943557	0.957048	0.973594	0.982112
0.921825	0.930932	1.22394	1.36473	1.53268	1.62474
0.924727	0.925861	0.950682	0.965749	0.982956	0.98908
0.926848	0.92798	0.954589	0.971508	0.993043	1.00465
0.926881	0.940761	1.26748	2.34859	4.0317	3.75288
0.927674	0.92855	0.949333	0.964122	0.981733	0.987869
0.92768	0.934882	1.1424	1.27144	1.41931	1.47578
0.928399	0.92933	0.94952	0.96121	0.974477	0.97886
0.931694	0.934648	1.01265	1.04681	1.08203	1.09218
0.933456	0.93825	1.07358	1.1339	1.20903	1.25471
0.934674	0.936888	0.993638	1.0078	1.01914	1.02356
0.935028	0.935516	0.94393	0.952401	0.962846	0.966962
0.93704	0.938999	0.989411	1.01154	1.03548	1.04528
0.940602	0.94208	0.974712	0.991032	1.00736	1.00943
0.942346	0.973083	2.24915	4.68929	8.95627	9.35082
0.942618	0.943535	0.963159	0.976242	0.991495	0.997566
0.942702	0.94378	0.971119	0.988164	1.01035	1.02442
0.94418	0.944712	0.956085	0.964433	0.975655	0.982549
0.944792	0.962587	1.48549	2.32813	3.58099	3.2372
0.945863	0.946635	0.963175	0.973868	0.986574	0.991109
0.947201	0.947143	0.94674	0.921218	0.897682	0.898873
0.948243	0.949525	0.97318	0.990246	1.00796	1.0092
0.949215	0.949004	0.94314	0.93642	0.931081	0.933471
0.949356	0.950684	0.98386	1.00252	1.02485	1.03534
0.949767	0.959445	1.27488	1.42266	1.59903	1.69947
0.951789	0.95638	1.0896	1.14603	1.21004	1.24367
0.952737	0.957001	1.07863	1.1264	1.17879	1.20834
0.953139	0.95474	0.994488	1.01063	1.0266	1.02927
0.953548	0.954261	0.966918	0.977826	0.989964	0.991674
0.954407	0.956337	1.00046	1.03417	1.07512	1.08556
0.954428	0.955532	0.980008	0.993023	1.00625	1.00773
0.954889	0.955844	0.976648	0.990407	1.00678	1.01281
0.957142	0.957751	0.969832	0.984283	1.00414	1.01443
0.95726	0.958564	0.990755	1.00892	1.0303	1.03943
0.958018	0.958835	0.976875	0.9884	1.00257	1.00972
0.959507	0.961257	1.00638	1.0238	1.04242	1.04942
0.959571	0.964184	1.02446	1.50834	1.96218	1.84552
0.959947	0.960368	0.968307	0.974986	0.983444	0.986897
0.960478	0.961741	0.983715	1.007	1.025	1.01532
0.961996	0.962964	0.983589	0.994177	1.00449	1.00454
0.962251	0.963909	0.997039	1.02314	1.04958	1.0512
0.962289	0.965612	1.06373	1.09872	1.13951	1.16893
0.962391	0.962891	0.976001	0.973354	0.969726	0.970895
0.964064	0.964733	0.975665	0.986141	0.997364	0.997437
0.968519	0.969136	0.982817	0.989636	0.996903	0.998403
0.969453	0.970162	0.981627	0.995353	1.01286	1.01801
0.969756	0.971598	1.01692	1.03732	1.05755	1.06129
0.972435	0.980954	1.24455	1.39771	1.57316	1.65478
0.975547	0.976188	0.988251	0.996816	1.00617	1.00765
0.976221	0.976926	0.991278	1.00003	1.00865	1.00777
0.976385	0.978367	1.02329	1.04449	1.06353	1.05975
0.976953	0.977718	0.993627	1.00361	1.01464	1.01727
0.977049	0.987113	1.31029	1.42989	1.4994	1.41219
0.977857	0.978522	0.991375	0.998646	1.00488	1.00231
0.978017	0.97979	1.02944	1.05761	1.0917	1.10957
0.978111	0.978761	0.993306	1.00028	1.00771	1.00899
0.979593	0.985431	1.16413	1.2321	1.3059	1.34697
0.980021	0.980973	1.00085	1.0126	1.02389	1.02245
0.980737	0.984539	1.08578	1.12781	1.16937	1.17416
0.980941	0.984179	1.06368	1.11077	1.16062	1.17221
0.981203	0.982345	1.00572	1.01962	1.03365	1.03174
0.981988	0.988007	1.1094	1.57953	2.14011	2.19777
0.982703	0.983359	0.99519	1.00582	1.0179	1.01956
0.985521	0.990362	1.14168	1.19871	1.26711	1.31337
0.988768	0.989337	0.999285	1.00644	1.01361	1.01302
0.989188	0.989771	0.997436	1.00621	1.0143	1.0102
0.989742	0.990032	0.994227	0.997438	0.999465	0.996117
0.991767	0.992418	1.00678	1.01293	1.01752	1.01501
0.992355	0.993053	1.00417	1.01285	1.02004	1.01554
0.993809	0.996287	1.06886	1.09565	1.12887	1.15519
0.994577	0.995176	1.00586	1.01188	1.01645	1.01192
0.994801	0.998844	1.10336	1.15344	1.20679	1.22467
0.995012	0.994975	0.991699	0.994086	0.997971	0.999249
0.995542	0.996697	1.02704	1.03657	1.04467	1.0441
0.995769	0.996003	0.998034	1.00172	1.00513	1.00287
0.997257	0.997432	0.998498	1.00576	1.01411	1.01468
0.997782	0.99813	1.0033	1.00873	1.01465	1.01499
0.998316	1.00006	1.03769	1.06263	1.08819	1.08839
1.00018	1.00088	1.01348	1.02021	1.0249	1.01942
1.00067	1.00345	1.06927	1.11765	1.17126	1.18839
1.00081	1.00208	1.03812	1.04745	1.05581	1.05881
1.00084	1.00822	1.21326	1.3513	1.49897	1.53889
1.0032	1.00382	1.01473	1.02253	1.03016	1.02904
1.00409	1.00479	1.01722	1.02681	1.03634	1.03458
1.00428	1.00509	1.01689	1.02644	1.03374	1.02625
1.00503	1.0071	1.05523	1.10196	1.15391	1.16576
1.00517	1.00587	1.02233	1.02902	1.03472	1.03382
1.00631	1.02149	1.45097	1.94429	2.52311	2.65498
1.00744	1.00797	1.0179	1.01866	1.02238	1.02952
1.00984	1.01049	1.01876	1.02667	1.03222	1.02486
1.00999	1.01019	1.00954	1.01477	1.01913	1.01376
1.01059	1.01055	1.00679	1.00856	1.01097	1.01065
1.01153	1.01188	1.01683	1.02148	1.02584	1.02444
1.01247	1.01299	1.023	1.02794	1.0318	1.02871
1.01252	1.01626	1.12678	1.16153	1.19783	1.21839
1.01401	1.01805	1.13227	1.17309	1.21361	1.22848
1.01439	1.0215	1.20431	1.40761	1.62543	1.64899
1.01485	1.01465	1.00471	1.00411	1.00259	0.997125
1.01524	1.01553	1.01704	1.0216	1.02512	1.02038
1.01588	1.01637	1.02057	1.02752	1.03229	1.02376
1.01777	1.02031	1.09129	1.11201	1.12965	1.13223
1.01884	1.01914	1.02174	1.02595	1.02926	1.02494
1.01933	1.02013	1.03601	1.04385	1.05093	1.04927
1.01992	1.02472	1.15234	1.20842	1.26306	1.27241
1.0206	1.02129	1.03748	1.04248	1.04509	1.04046
1.02071	1.02817	1.25447	1.38852	1.53483	1.58728
1.02155	1.0225	1.04161	1.04996	1.05474	1.04591
1.02526	1.02759	1.06951	1.11835	1.16306	1.15324
1.02581	1.02597	1.02346	1.02548	1.02498	1.01637
1.02782	1.03136	1.13601	1.1708	1.2089	1.23342
1.02895	1.02884	1.02085	1.0206	1.01873	1.01179
1.03068	1.03424	1.13915	1.17393	1.21189	1.23619
1.0312	1.03547	1.15515	1.2017	1.25053	1.27273
1.03168	1.03126	1.01267	1.01041	1.0061	0.996193
1.0317	1.0307	0.98919	0.984497	0.979032	0.969582
1.03171	1.03174	1.02823	1.02873	1.02764	1.02149
1.03236	1.03672	1.1559	1.2172	1.28258	1.30772
1.03336	1.04052	1.26031	1.37222	1.49822	1.55351
1.03388	1.03362	1.02217	1.02287	1.02333	1.01878
1.03578	1.03709	1.06731	1.07586	1.07896	1.06872
1.03655	1.03805	1.0701	1.08362	1.09182	1.08019
1.03673	1.03723	1.04415	1.05323	1.06238	1.06005
1.03724	1.03891	1.06256	1.09688	1.12433	1.10386
1.03745	1.03755	1.03395	1.03481	1.03303	1.02405
1.03904	1.04296	1.16062	1.20002	1.245	1.27767
1.04062	1.04068	1.03581	1.03702	1.03568	1.02604
1.04063	1.0417	1.05853	1.06963	1.07588	1.06206
1.04189	1.04244	1.04702	1.05211	1.05294	1.03968
1.04296	1.0444	1.06913	1.08478	1.09298	1.07549
1.04364	1.0502	1.24821	1.43117	1.66272	1.79694
1.04539	1.04578	1.04761	1.05112	1.05097	1.03864
1.04541	1.0461	1.0522	1.05803	1.05653	1.03862
1.04541	1.04815	1.11639	1.15034	1.18196	1.18421
1.04595	1.04585	1.03822	1.03574	1.02939	1.01733
1.04733	1.04804	1.05871	1.0654	1.06943	1.06147
1.04736	1.04697	1.02312	1.02146	1.01489	0.996933
1.04978	1.0534	1.15796	1.18898	1.21821	1.23006
1.05099	1.05095	1.04362	1.04375	1.04178	1.03298
1.05137	1.05241	1.06729	1.08119	1.0916	1.07792
1.05421	1.05523	1.07216	1.08062	1.08298	1.06821
1.05541	1.05609	1.06396	1.06377	1.05604	1.0359
1.05551	1.05524	1.04327	1.04057	1.03522	1.025
1.05711	1.05834	1.09208	1.09961	1.10487	1.10413
1.05771	1.05783	1.05387	1.05502	1.05312	1.04223
1.05791	1.06385	1.17784	1.64506	2.15553	2.24589
1.0598	1.05988	1.05613	1.05885	1.05973	1.05194
1.06149	1.0628	1.08889	1.09926	1.10288	1.08689
1.06305	1.06329	1.0599	1.06176	1.05894	1.04365
1.06364	1.06332	1.04834	1.04509	1.03838	1.02562
1.06477	1.06523	1.07042	1.07295	1.07045	1.05547
1.06587	1.066	1.06248	1.06179	1.0565	1.04224
1.06758	1.06758	1.05626	1.06436	1.06951	1.05567
1.0676	1.0673	1.05288	1.05042	1.04477	1.03212
1.06806	1.06781	1.05545	1.05265	1.04602	1.03277
1.06846	1.06849	1.06103	1.0631	1.06305	1.0524
1.06865	1.06824	1.05162	1.04753	1.03927	1.02505
1.06916	1.07002	1.08324	1.08826	1.08714	1.07034
1.0696	1.0701	1.07134	1.07519	1.07314	1.05486
1.07048	1.07394	1.14371	1.19554	1.23668	1.21448
1.07266	1.07314	1.07591	1.07938	1.07749	1.06028
1.07331	1.07303	1.05815	1.05675	1.05281	1.04166
1.07426	1.07307	1.02334	1.02244	1.01741	0.999729
1.07435	1.0752	1.0887	1.0936	1.09141	1.07299
1.07633	1.0763	1.06921	1.06812	1.06362	1.05186
1.07703	1.08614	1.35345	1.54482	1.7641	1.84967
1.07781	1.07769	1.06869	1.06627	1.0598	1.04663
1.0789	1.08117	1.15831	1.1692	1.18408	1.20645
1.08136	1.08105	1.06594	1.06162	1.05255	1.03763
1.08193	1.08152	1.06154	1.0588	1.05251	1.03764
1.08244	1.08277	1.08172	1.08273	1.07789	1.05942
1.08271	1.08343	1.09414	1.09719	1.09232	1.07326
1.08315	1.0828	1.06828	1.06344	1.05412	1.03995
1.08367	1.08294	1.05827	1.05214	1.04295	1.03046
1.08477	1.0841	1.05926	1.05358	1.04386	1.02807
1.08637	1.10316	1.65752	2.1629	2.71454	2.64563
1.08695	1.09084	1.19155	1.24592	1.29795	1.30814
1.08761	1.08868	1.11638	1.11893	1.11521	1.10456
1.08809	1.08882	1.09726	1.10074	1.09563	1.07292
1.08909	1.08844	1.06458	1.05544	1.04218	1.02759
1.08919	1.08894	1.07411	1.06981	1.05992	1.042
1.08935	1.10137	1.49436	1.71662	1.94752	1.97527
1.09028	1.09587	1.24361	1.32512	1.40302	1.41267
1.09056	1.0913	1.09927	1.10522	1.10372	1.08264
1.09082	1.09034	1.07256	1.06568	1.05423	1.03921
1.091	1.09052	1.07269	1.0658	1.05432	1.03927
1.0917	1.10128	1.40274	1.53274	1.67538	1.7437
1.09196	1.09198	1.08596	1.08245	1.07264	1.0541
1.09218	1.09333	1.12431	1.13068	1.13263	1.1254
1.09312	1.09309	1.08504	1.08327	1.07703	1.06232
1.09627	1.09555	1.07101	1.06246	1.04917	1.03284
1.09628	1.09562	1.07101	1.06458	1.05361	1.03653
1.0964	1.09631	1.08622	1.0821	1.07162	1.05222
1.09712	1.09755	1.09946	1.10104	1.09697	1.08087
1.09803	1.09765	1.08035	1.07391	1.06147	1.04218
1.09819	1.09806	1.08462	1.07972	1.06726	1.04493
1.09835	1.09776	1.07493	1.06806	1.05635	1.03918
1.09895	1.09874	1.0844	1.0804	1.07053	1.0507
1.10074	1.1001	1.07658	1.06546	1.04875	1.02914
1.10193	1.10232	1.10264	1.10217	1.09363	1.07094
1.10222	1.10149	1.07514	1.06839	1.05772	1.04202
1.10282	1.1045	1.14443	1.15401	1.15437	1.13598
1.10282	1.10299	1.09899	1.0966	1.08747	1.0673
1.10329	1.10285	1.08421	1.08051	1.07279	1.0576
1.10333	1.10314	1.08744	1.08416	1.07433	1.05225
1.10461	1.10479	1.10744	1.10209	1.09431	1.08338
1.10602	1.11973	1.51493	2.66743	3.73269	3.6392
1.10655	1.10647	1.09415	1.09274	1.08601	1.0669
1.10671	1.10901	1.16824	1.18636	1.19819	1.1901
1.10753	1.10744	1.1018	1.09492	1.08095	1.06251
1.10762	1.10887	1.12558	1.13857	1.1398	1.11002
1.10802	1.10754	1.08867	1.08168	1.06906	1.05085
1.10814	1.10773	1.09114	1.08429	1.07167	1.05389
1.10887	1.1085	1.09161	1.08425	1.07025	1.04955
1.1091	1.11158	1.16284	1.18925	1.20375	1.17445
1.11095	1.11043	1.08801	1.08296	1.07238	1.05224
1.11149	1.1118	1.10166	1.11123	1.11428	1.09228
1.11319	1.1156	1.16419	1.19481	1.21626	1.19624
1.11473	1.13203	1.61436	3.31038	5.6477	5.42162
1.11934	1.12752	1.35856	1.52954	1.73076	1.80977
1.12397	1.12294	1.08903	1.07895	1.06374	1.04464
1.12415	1.12391	1.106	1.1027	1.09196	1.06727
1.12417	1.12363	1.10105	1.09293	1.07806	1.05575
1.12423	1.12427	1.11339	1.10982	1.09659	1.0704
1.12506	1.13143	1.32498	1.38985	1.45351	1.48342
1.12522	1.12748	1.16733	1.22462	1.27577	1.26185
1.12585	1.12616	1.11954	1.11966	1.11061	1.08261
1.12623	1.1254	1.09596	1.08399	1.06482	1.04122
1.12639	1.1256	1.09598	1.08651	1.07078	1.04887
1.1264	1.14526	1.7429	2.54313	3.43614	3.01473
1.12742	1.12655	1.09383	1.0854	1.0709	1.04832
1.12745	1.12773	1.12184	1.12653	1.12184	1.09426
1.12783	1.12726	1.10228	1.09652	1.08441	1.06278
1.12853	1.129	1.12881	1.13118	1.12569	1.102
1.1302	1.13286	1.17774	1.26901	1.35067	1.33253
1.13062	1.13252	1.1838	1.19472	1.20176	1.1973
1.13249	1.13187	1.10604	1.0996	1.08564	1.06154
1.13249	1.13171	1.10363	1.09312	1.07616	1.05435
1.13286	1.13285	1.12302	1.11676	1.10061	1.0731
1.13333	1.13533	1.18913	1.20353	1.21164	1.20142
1.13403	1.13418	1.12819	1.12371	1.10854	1.07824
1.13408	1.13469	1.13712	1.13913	1.13094	1.10194
1.13462	1.13381	1.10485	1.09364	1.07525	1.05175
1.1352	1.13529	1.12659	1.12296	1.11029	1.08366
1.13651	1.13563	1.10461	1.09332	1.07482	1.05113
1.13659	1.13576	1.10626	1.0945	1.07496	1.04997
1.13789	1.13721	1.111	1.1005	1.08199	1.0568
1.13889	1.13915	1.13064	1.12983	1.11911	1.08887
1.1391	1.13864	1.1168	1.11004	1.09454	1.06902
1.13949	1.13882	1.11163	1.10161	1.08359	1.05716
1.14032	1.14144	1.15295	1.16223	1.15816	1.12401
1.14089	1.1401	1.11083	1.10041	1.08261	1.05873
1.14175	1.14122	1.11995	1.10793	1.08698	1.06095
1.14217	1.14175	1.11989	1.11268	1.09724	1.07031
1.14249	1.14115	1.09659	1.08412	1.06564	1.04177
1.1429	1.14251	1.12385	1.11713	1.1035	1.08084
1.14443	1.14406	1.12486	1.11751	1.10253	1.07831
1.14496	1.14444	1.12138	1.11231	1.09507	1.06904
1.14544	1.145	1.12247	1.11409	1.09676	1.06804
1.14595	1.14585	1.13194	1.12607	1.11122	1.08279
1.14597	1.14565	1.12752	1.12027	1.1049	1.08049
1.14617	1.15698	1.43177	1.92855	2.42322	2.32155
1.14622	1.14656	1.14389	1.14093	1.12709	1.09677
1.14693	1.15118	1.27864	1.3111	1.33838	1.34736
1.14694	1.14816	1.17118	1.18315	1.19269	1.18591
1.14719	1.14698	1.12907	1.12874	1.12262	1.10112
1.14738	1.15138	1.2534	1.30495	1.35116	1.35271
1.14756	1.14683	1.1187	1.10747	1.08782	1.06094
1.14786	1.14778	1.13433	1.13221	1.12018	1.08872
1.14813	1.14802	1.13497	1.12875	1.11354	1.086
1.14908	1.14863	1.12549	1.11682	1.09901	1.06968
1.1492	1.14818	1.1141	1.10011	1.07842	1.05345
1.14967	1.15082	1.18342	1.18534	1.18003	1.16816
1.14978	1.14934	1.12692	1.11912	1.1027	1.07494
1.15046	1.14985	1.1212	1.10863	1.08413	1.0499
1.15079	1.15061	1.13337	1.13159	1.12283	1.09924
1.15168	1.15069	1.11796	1.10542	1.08529	1.06061
1.15171	1.1583	1.36485	1.43368	1.50478	1.52789
1.15193	1.1505	1.10553	1.08992	1.06706	1.04112
1.15195	1.15174	1.13426	1.12819	1.11272	1.08254
1.15517	1.15418	1.12026	1.10658	1.08476	1.05862
1.15524	1.15639	1.1755	1.18044	1.17309	1.14205
1.15655	1.15594	1.1295	1.12519	1.11475	1.09271
1.15866	1.1604	1.1854	1.21439	1.2244	1.18302
1.15923	1.16747	1.41484	1.51247	1.60776	1.63163
1.15945	1.16019	1.16859	1.16959	1.15925	1.12831
1.15983	1.15884	1.12455	1.1104	1.08747	1.05941
1.15983	1.15858	1.11695	1.08957	1.05414	1.02347
1.16095	1.16017	1.1291	1.11728	1.09629	1.06628
1.16183	1.16103	1.13069	1.11792	1.09566	1.06598
1.16288	1.16174	1.1239	1.11077	1.08962	1.06305
1.16395	1.16563	1.20628	1.20976	1.19952	1.17216
1.16447	1.1706	1.35306	1.41429	1.47114	1.48423
1.16511	1.16484	1.14323	1.14011	1.12658	1.09504
1.16552	1.16463	1.13281	1.1194	1.09682	1.06818
1.16577	1.16587	1.16016	1.16373	1.15882	1.1337
1.16686	1.16564	1.12454	1.10816	1.08282	1.05287
1.16906	1.17035	1.20382	1.20639	1.19923	1.17973
1.16932	1.17224	1.2518	1.27325	1.28634	1.27704
1.17029	1.17	1.15268	1.14179	1.11968	1.08787
1.17045	1.16944	1.13321	1.1199	1.09826	1.06987
1.17072	1.16961	1.13279	1.11793	1.09463	1.06712
1.17131	1.1703	1.13459	1.12073	1.09822	1.0694
1.1718	1.17455	1.22057	1.31329	1.3939	1.37055
1.17187	1.19087	1.71733	2.65733	3.97993	3.48592
1.17252	1.1721	1.1471	1.13749	1.11611	1.08023
1.17325	1.172	1.12941	1.11548	1.09311	1.06476
1.17358	1.17311	1.14689	1.13675	1.11441	1.07823
1.17368	1.17639	1.24844	1.26711	1.27579	1.26052
1.1746	1.17341	1.13264	1.11853	1.09605	1.06729
1.17466	1.17739	1.23412	1.26852	1.28933	1.26129
1.17503	1.17496	1.16259	1.15353	1.13239	1.09932
1.17519	1.17478	1.15074	1.14182	1.12139	1.08621
1.17573	1.18672	1.48968	1.844	2.19827	2.21215
1.17648	1.17521	1.13285	1.1165	1.0908	1.06001
1.17749	1.17669	1.14381	1.13188	1.11063	1.07978
1.17752	1.18169	1.28886	1.34105	1.38548	1.38207
1.17767	1.17612	1.12693	1.10904	1.08271	1.05305
1.17877	1.1783	1.15617	1.14495	1.12222	1.08888
1.1813	1.18573	1.29637	1.34139	1.37122	1.33875
1.18198	1.18165	1.16389	1.15433	1.13542	1.10777
1.18252	1.18154	1.14547	1.13117	1.10692	1.0752
1.18435	1.18472	1.18145	1.18066	1.17082	1.14313
1.18549	1.18401	1.13606	1.11861	1.09204	1.0608
1.18711	1.18681	1.16892	1.15624	1.13176	1.09822
1.18719	1.18632	1.15218	1.1393	1.11651	1.08417
1.18866	1.18779	1.15431	1.13968	1.11363	1.07896
1.1887	1.18799	1.15652	1.14719	1.12752	1.09403
1.19148	1.19071	1.15867	1.14707	1.12554	1.09419
1.19214	1.19111	1.15383	1.13896	1.11387	1.08141
1.19257	1.19315	1.18562	1.20363	1.21428	1.1904
1.19368	1.19238	1.15001	1.13202	1.10415	1.07241
1.19408	1.19345	1.16641	1.15702	1.13771	1.10575
1.1942	1.20364	1.48475	1.64648	1.81755	1.86675
1.19431	1.19915	1.32153	1.37607	1.41274	1.38213
1.19494	1.19997	1.34547	1.3741	1.38408	1.36276
1.19651	1.19545	1.15859	1.14376	1.1197	1.08994
1.19763	1.19621	1.14997	1.13154	1.10316	1.07072
1.19845	1.19728	1.15636	1.13956	1.11222	1.07823
1.19991	1.20024	1.19842	1.19495	1.17973	1.14754
1.20158	1.20075	1.16679	1.15193	1.1251	1.08902
1.2019	1.20327	1.23309	1.2343	1.2206	1.18851
1.20191	1.21322	1.50043	2.01718	2.52252	2.39568
1.20218	1.20075	1.15213	1.13556	1.10959	1.07648
1.20263	1.2038	1.23296	1.23502	1.22633	1.20299
1.20268	1.20201	1.17556	1.16093	1.13419	1.09947
1.20348	1.20186	1.14802	1.1286	1.10108	1.07093
1.20535	1.20589	1.20769	1.20437	1.18948	1.15789
1.20596	1.20471	1.16261	1.14473	1.11597	1.08161
1.206	1.22421	1.80491	2.58008	3.40696	2.98177
1.20607	1.20459	1.15599	1.13789	1.10972	1.07616
1.20646	1.22142	1.70364	2.07157	2.49378	2.52354
1.20853	1.20712	1.15928	1.14275	1.11643	1.08269
1.20866	1.20693	1.15369	1.13207	1.10018	1.06618
1.21055	1.20946	1.16711	1.15114	1.12314	1.08423
1.21068	1.21185	1.23725	1.23736	1.22364	1.19384
1.21104	1.21114	1.2006	1.19543	1.1767	1.13812
1.21451	1.2195	1.35185	1.43295	1.51179	1.51954
1.21535	1.21373	1.16049	1.14045	1.10926	1.07224
1.2154	1.21425	1.1724	1.15614	1.12812	1.09078
1.2158	1.2145	1.16947	1.15024	1.11896	1.08101
1.21589	1.21506	1.18312	1.16882	1.14255	1.10595
1.21821	1.22165	1.29306	1.34796	1.38545	1.35413
1.2185	1.21803	1.19038	1.17941	1.15548	1.1159
1.22025	1.2268	1.36158	1.71908	2.07548	2.08865
1.22096	1.21994	1.18169	1.16406	1.13298	1.09217
1.22098	1.22117	1.21187	1.2044	1.18157	1.13891
1.22279	1.22121	1.16878	1.14811	1.11566	1.07724
1.22328	1.22361	1.21523	1.21353	1.19888	1.15758
1.22329	1.22262	1.18937	1.17617	1.14933	1.10777
1.2238	1.2229	1.18899	1.1726	1.14308	1.10488
1.226	1.22488	1.18398	1.16732	1.13878	1.10159
1.22731	1.22546	1.16666	1.14486	1.11233	1.07545
1.22786	1.22695	1.18896	1.17485	1.14829	1.1087
1.22838	1.22671	1.17207	1.1512	1.11878	1.08063
1.22839	1.22831	1.21139	1.20158	1.1765	1.13283
1.22907	1.22746	1.17193	1.15884	1.13394	1.09599
1.22945	1.22824	1.18478	1.16603	1.13433	1.09411
1.23024	1.22871	1.17979	1.15833	1.12537	1.08883
1.2305	1.22923	1.18666	1.1684	1.138	1.10053
1.23134	1.22972	1.17796	1.15656	1.12385	1.0872
1.2327	1.23149	1.18581	1.16742	1.13495	1.09167
1.23304	1.23171	1.18269	1.16305	1.13108	1.09052
1.23395	1.23335	1.201	1.18767	1.1603	1.11787
1.23428	1.23274	1.18085	1.16077	1.12893	1.09029
1.23452	1.23279	1.1757	1.15463	1.12208	1.08318
1.23504	1.23329	1.17535	1.15407	1.12129	1.08215
1.23548	1.23446	1.19508	1.17671	1.1445	1.10274
1.23561	1.23442	1.19127	1.17247	1.14089	1.10093
1.23594	1.2493	1.60756	2.21986	2.92207	3.02038
1.23617	1.23512	1.19501	1.17765	1.14722	1.10625
1.2365	1.25656	1.92531	2.56821	3.27733	2.90245
1.23708	1.23571	1.18924	1.17052	1.1392	1.10013
1.23891	1.23704	1.17381	1.16195	1.14031	1.10256
1.2392	1.23745	1.17803	1.15746	1.12587	1.08709
1.24031	1.23842	1.17767	1.15442	1.11889	1.07798
1.24087	1.24688	1.42251	1.47596	1.51651	1.50967
1.24097	1.23962	1.1916	1.17252	1.14063	1.09993
1.2423	1.24201	1.21554	1.20864	1.18871	1.146
1.24261	1.24193	1.21403	1.19733	1.1594	1.10393
1.2442	1.24626	1.28402	1.31274	1.3271	1.2956
1.24484	1.24335	1.19392	1.17232	1.13829	1.09894
1.24569	1.24418	1.19332	1.17078	1.13484	1.09288
1.24592	1.24489	1.20447	1.18643	1.1538	1.10993
1.24702	1.24734	1.2473	1.24136	1.21982	1.17954
1.24733	1.25531	1.48554	1.58149	1.66709	1.66631
1.24798	1.25045	1.31104	1.32617	1.32574	1.29481
1.24805	1.25392	1.42608	1.46785	1.49105	1.46933
1.24861	1.24673	1.18636	1.16085	1.12229	1.08026
1.24878	1.24804	1.21068	1.195	1.16302	1.1136
1.24917	1.24915	1.23319	1.2227	1.19538	1.14796
1.2492	1.24761	1.19266	1.16899	1.13275	1.09204
1.24942	1.24834	1.20469	1.18679	1.15418	1.10896
1.24943	1.25058	1.26691	1.25831	1.23134	1.18362
1.25006	1.24819	1.18775	1.16404	1.12789	1.08685
1.25013	1.25079	1.24193	1.25837	1.25496	1.19938
1.2516	1.26353	1.59628	1.95294	2.35839	2.40105
1.25249	1.25171	1.21545	1.20321	1.17862	1.13898
1.25413	1.252	1.18595	1.15961	1.12087	1.07946
1.25424	1.25292	1.20417	1.18407	1.1497	1.10463
1.25472	1.25299	1.19647	1.17373	1.13803	1.09635
1.25558	1.25531	1.23172	1.22601	1.20544	1.16157
1.25588	1.25431	1.20148	1.17931	1.14403	1.10192
1.25888	1.2583	1.22481	1.21405	1.18844	1.14102
1.26	1.25893	1.21485	1.19655	1.16297	1.11627
1.26002	1.25814	1.19905	1.17409	1.13615	1.09446
1.26046	1.26113	1.26967	1.2707	1.25945	1.22445
1.26156	1.25942	1.19235	1.16611	1.12711	1.08438
1.26191	1.2646	1.31775	1.32804	1.31245	1.25829
1.2623	1.26019	1.19451	1.16749	1.12778	1.08592
1.26272	1.26495	1.30723	1.32756	1.32729	1.28381
1.26279	1.26256	1.23973	1.22789	1.19945	1.1525
1.26297	1.26132	1.20485	1.18816	1.15786	1.11539
1.26328	1.26263	1.23115	1.21563	1.18535	1.14109
1.26366	1.26842	1.41138	1.4452	1.46979	1.4716
1.26564	1.26391	1.20555	1.18173	1.14389	1.09876
1.26569	1.26378	1.19635	1.17464	1.14032	1.09516
1.26696	1.26714	1.26492	1.25566	1.23106	1.19093
1.26721	1.26517	1.19865	1.17436	1.13702	1.09265
1.26883	1.26695	1.20452	1.17971	1.14111	1.09619
1.27041	1.26838	1.20242	1.17686	1.13735	1.0913
1.27052	1.27247	1.30034	1.32608	1.3327	1.28907
1.2711	1.26955	1.21593	1.19313	1.15602	1.11092
1.2716	1.26913	1.19285	1.1636	1.12136	1.07678
1.27216	1.27026	1.20781	1.18499	1.14871	1.10386
1.27272	1.27077	1.20931	1.18291	1.14285	1.09917
1.2735	1.2725	1.22109	1.20943	1.18378	1.13363
1.27351	1.27172	1.21294	1.18852	1.15029	1.10559
1.27425	1.27403	1.25525	1.24167	1.21016	1.16161
1.27488	1.27287	1.20673	1.18255	1.14475	1.09962
1.27582	1.27418	1.21674	1.19406	1.15675	1.10962
1.27676	1.27565	1.23162	1.21188	1.1764	1.12754
1.27734	1.27714	1.25513	1.24206	1.21081	1.15899
1.27756	1.27569	1.21237	1.1882	1.15041	1.10457
1.27789	1.2767	1.22903	1.21043	1.17735	1.12991
1.27816	1.27618	1.2126	1.18666	1.14692	1.10209
1.27964	1.27837	1.22827	1.20769	1.17078	1.12023
1.28003	1.27829	1.21969	1.19534	1.15632	1.10982
1.28145	1.27965	1.21773	1.19297	1.15347	1.1055
1.28197	1.28047	1.22736	1.20362	1.16427	1.11509
1.28216	1.28675	1.41927	1.43296	1.42655	1.40596
1.28225	1.2799	1.20244	1.17675	1.13864	1.09277
1.28279	1.28113	1.22185	1.19879	1.16076	1.11177
1.28369	1.28285	1.24323	1.23129	1.20412	1.15738
1.28455	1.28247	1.2144	1.19554	1.16308	1.11756
1.28536	1.28344	1.21778	1.19512	1.15971	1.11511
1.28577	1.28763	1.30179	1.40568	1.50761	1.49394
1.2866	1.28472	1.22174	1.19645	1.1565	1.10895
1.28662	1.28453	1.21622	1.18931	1.14748	1.0987
1.28704	1.28554	1.23187	1.20842	1.16946	1.12089
1.28751	1.28706	1.25731	1.243	1.21031	1.15643
1.28829	1.28807	1.26978	1.25497	1.22139	1.16992
1.28857	1.28647	1.21781	1.19072	1.14861	1.09951
1.28868	1.30151	1.69267	1.88902	2.08595	2.11766
1.2898	1.29029	1.27814	1.2732	1.24459	1.18171
1.29063	1.2887	1.2271	1.20011	1.15813	1.11101
1.29095	1.2897	1.23802	1.21871	1.18304	1.1323
1.29121	1.28898	1.217	1.18813	1.14407	1.09424
1.29166	1.28959	1.22311	1.19941	1.16455	1.12332
1.29202	1.2922	1.28273	1.2737	1.2451	1.19272
1.29249	1.29295	1.29571	1.30297	1.2914	1.24846
1.29538	1.29331	1.22566	1.20286	1.16807	1.12412
1.29582	1.294	1.23204	1.21065	1.1753	1.12827
1.29583	1.29448	1.24058	1.22627	1.19695	1.14773
1.29691	1.29527	1.23825	1.21292	1.17138	1.12097
1.29738	1.29589	1.24068	1.2208	1.18385	1.13194
1.29742	1.29583	1.23996	1.21451	1.17256	1.12135
1.29769	1.29581	1.2331	1.20704	1.16526	1.11523
1.29869	1.29706	1.23842	1.21531	1.17598	1.12459
1.29871	1.29829	1.28104	1.2606	1.22269	1.17754
1.29884	1.3011	1.35508	1.36326	1.35179	1.3095
1.29968	1.29924	1.26984	1.25436	1.22001	1.16528
1.30043	1.29864	1.23722	1.2112	1.16894	1.11782
1.30052	1.29801	1.22131	1.1982	1.16398	1.12214
1.30094	1.30029	1.2665	1.24866	1.21264	1.15841
1.30208	1.30049	1.24621	1.22224	1.18346	1.13716
1.3021	1.30308	1.32202	1.31317	1.28418	1.23915
1.30239	1.30055	1.23767	1.20989	1.16544	1.11313
1.30241	1.30054	1.23599	1.21031	1.1688	1.11707
1.30286	1.30166	1.2563	1.23329	1.19215	1.13866
1.30399	1.30574	1.32158	1.37987	1.41841	1.37169
1.30437	1.30245	1.23988	1.21141	1.16684	1.11692
1.30459	1.30142	1.20394	1.16922	1.11965	1.06582
1.30484	1.30202	1.21494	1.18347	1.13805	1.08869
1.30572	1.30351	1.23232	1.20369	1.15985	1.10992
1.30599	1.3043	1.24237	1.21891	1.17836	1.1243
1.30641	1.30368	1.2191	1.18751	1.14171	1.09239
1.30705	1.30579	1.25988	1.23544	1.19274	1.13919
1.30749	1.30584	1.24695	1.22179	1.17967	1.12703
1.30752	1.31246	1.44693	1.48255	1.49477	1.4532
1.30794	1.3056	1.23269	1.20213	1.15608	1.10603
1.30842	1.30607	1.23314	1.20298	1.15782	1.10896
1.30903	1.30638	1.22395	1.19267	1.14677	1.09658
1.3114	1.30947	1.23728	1.21395	1.17526	1.12227
1.31143	1.30868	1.22229	1.18997	1.14267	1.09107
1.3116	1.31112	1.27981	1.26037	1.2195	1.15939
1.3118	1.30929	1.23136	1.20003	1.15364	1.10356
1.3123	1.31248	1.29494	1.28715	1.25986	1.2014
1.31393	1.3115	1.2322	1.20265	1.15779	1.10567
1.31473	1.31243	1.23835	1.20863	1.16279	1.11104
1.31489	1.313	1.2474	1.2209	1.17737	1.12291
1.31501	1.31486	1.29183	1.2829	1.25765	1.20525
1.31606	1.31433	1.25428	1.22679	1.18138	1.12671
1.31623	1.3198	1.41672	1.43847	1.44112	1.40246
1.31698	1.3351	1.63808	4.04664	8.07058	6.88966
1.31769	1.31956	1.35948	1.38892	1.40667	1.37893
1.31775	1.31519	1.2355	1.20478	1.15954	1.11022
1.3181	1.31653	1.26038	1.23381	1.1892	1.13399
1.31959	1.31764	1.2532	1.22362	1.17666	1.12299
1.32096	1.32047	1.28426	1.27008	1.23591	1.17541
1.32101	1.31882	1.24664	1.2172	1.17096	1.11677
1.32141	1.31944	1.25423	1.22417	1.17664	1.12304
1.32161	1.31922	1.24318	1.21173	1.16384	1.11064
1.32194	1.31967	1.24363	1.21449	1.16879	1.11435
1.32214	1.31976	1.24304	1.21297	1.16744	1.11565
1.32319	1.32192	1.27067	1.24726	1.20369	1.14477
1.32357	1.32196	1.26486	1.23606	1.18846	1.13202
1.324	1.32185	1.25065	1.22229	1.17696	1.12226
1.32449	1.32219	1.24728	1.21583	1.1671	1.11184
1.32464	1.32225	1.24576	1.21495	1.16788	1.11489
1.32618	1.32469	1.26906	1.24374	1.19888	1.13888
1.32626	1.32394	1.25044	1.22066	1.17516	1.12402
1.32632	1.32475	1.26723	1.24228	1.19924	1.14327
1.32647	1.32413	1.24893	1.21771	1.16955	1.11496
1.32674	1.32535	1.2723	1.24714	1.20255	1.14487
1.32677	1.32378	1.23218	1.19876	1.15181	1.10268
1.32692	1.32423	1.24164	1.20887	1.16083	1.10965
1.32736	1.32517	1.25148	1.22855	1.18879	1.1356
1.3274	1.32584	1.26852	1.24242	1.19776	1.14036
1.32788	1.32561	1.25196	1.22316	1.17925	1.12847
1.3281	1.3252	1.23533	1.20116	1.15152	1.09842
1.32824	1.32628	1.2581	1.23073	1.18595	1.13009
1.32838	1.32637	1.25702	1.22698	1.18023	1.12637
1.32863	1.32594	1.24312	1.20959	1.16027	1.10799
1.32901	1.33101	1.36222	1.37664	1.37052	1.31457
1.32929	1.32684	1.24863	1.21658	1.16801	1.11416
1.32947	1.32875	1.28817	1.27123	1.23336	1.17485
1.33005	1.32754	1.24536	1.21692	1.17221	1.11809
1.33006	1.32784	1.25516	1.22623	1.18084	1.12695
1.33044	1.32808	1.25095	1.22147	1.17543	1.12139
1.33091	1.32861	1.25345	1.22355	1.1776	1.12463
1.3311	1.33807	1.54395	1.61893	1.67933	1.66768
1.33135	1.32875	1.24746	1.21477	1.16584	1.11241
1.33184	1.32992	1.2654	1.23664	1.1901	1.13491
1.33185	1.33001	1.26883	1.23938	1.19196	1.13757
1.33318	1.33103	1.25994	1.23082	1.18483	1.13073
1.3338	1.3323	1.27552	1.25029	1.20499	1.14544
1.33394	1.33198	1.26283	1.2352	1.18953	1.13115
1.33415	1.33309	1.28484	1.2627	1.2191	1.15699
1.33424	1.33164	1.2602	1.21929	1.16706	1.12451
1.33448	1.33169	1.24493	1.20965	1.15727	1.10066
1.33532	1.3329	1.25412	1.22266	1.17376	1.11699
1.33673	1.3343	1.25595	1.22437	1.17601	1.12098
1.33714	1.34215	1.42837	1.49199	1.50269	1.41967
1.33793	1.33562	1.25952	1.2286	1.18012	1.12326
1.33881	1.33603	1.24952	1.21508	1.16434	1.10973
1.33905	1.34045	1.36041	1.3617	1.34062	1.28093
1.3395	1.33797	1.27856	1.25383	1.21061	1.15345
1.33993	1.33703	1.24766	1.21326	1.16312	1.10944
1.34025	1.33734	1.24706	1.21178	1.16007	1.10461
1.3406	1.33759	1.24622	1.20879	1.15489	1.09957
1.34094	1.339	1.27152	1.24237	1.19412	1.1351
1.34161	1.3405	1.28681	1.26779	1.22816	1.16533
1.34234	1.34005	1.26061	1.2331	1.18841	1.13016
1.34256	1.34095	1.28585	1.25557	1.20472	1.14545
1.34323	1.34127	1.27476	1.24528	1.19694	1.13808
1.34375	1.34177	1.27636	1.24253	1.18888	1.1294
1.34387	1.34833	1.48171	1.51323	1.53411	1.52701
1.3442	1.34183	1.26714	1.23439	1.18406	1.12853
1.34422	1.34845	1.48276	1.53476	1.59928	1.63124
1.34426	1.34236	1.27514	1.24635	1.19868	1.13929
1.34431	1.34138	1.25299	1.21253	1.1548	1.09853
1.34442	1.34299	1.28808	1.26565	1.22431	1.1667
1.34517	1.34324	1.27586	1.2486	1.20377	1.14766
1.34605	1.34455	1.28436	1.25959	1.21446	1.15174
1.34651	1.34615	1.31488	1.29935	1.2632	1.20191
1.3469	1.34447	1.26729	1.23448	1.184	1.12768
1.34714	1.34482	1.267	1.23672	1.18867	1.13024
1.34721	1.34447	1.25976	1.22433	1.17153	1.1151
1.34731	1.34381	1.23663	1.19579	1.13845	1.07992
1.3481	1.3455	1.26251	1.22882	1.17787	1.12127
1.34904	1.34757	1.29519	1.26742	1.22	1.16219
1.34911	1.34675	1.27152	1.2368	1.18329	1.12413
1.34934	1.34693	1.26786	1.23541	1.18454	1.1253
1.35073	1.34848	1.27397	1.24152	1.19023	1.13082
1.35088	1.34827	1.26383	1.23043	1.17899	1.1199
1.35202	1.3499	1.27684	1.24704	1.19823	1.13758
1.35313	1.35118	1.28518	1.25313	1.20114	1.14071
1.35318	1.35582	1.40779	1.43011	1.42726	1.37947
1.3532	1.35139	1.28374	1.26218	1.21966	1.15653
1.3534	1.35299	1.32512	1.30827	1.26995	1.20762
1.35346	1.35521	1.38662	1.3938	1.3806	1.32455
1.35416	1.3517	1.27044	1.23866	1.18915	1.13088
1.3542	1.3536	1.31431	1.29626	1.2546	1.188
1.35481	1.35202	1.26466	1.23046	1.17871	1.12124
1.35522	1.35994	1.49953	1.52707	1.53775	1.52024
1.35587	1.38435	2.11631	5.45016	12.0826	14.6782
1.35686	1.35369	1.25524	1.21975	1.16761	1.1102
1.35689	1.36308	1.51501	1.59707	1.6568	1.60118
1.35786	1.35557	1.28179	1.24792	1.19498	1.13605
1.35786	1.35551	1.27242	1.24234	1.19362	1.13224
1.35814	1.36493	1.49157	2.17936	2.87352	3.01118
1.35892	1.35739	1.30278	1.27496	1.22703	1.16779
1.36029	1.36231	1.39784	1.42206	1.42733	1.38477
1.36252	1.35973	1.26815	1.23471	1.18366	1.12365
1.36284	1.36077	1.28893	1.25816	1.20768	1.14543
1.36291	1.3813	2.00881	2.24763	2.44934	2.39918
1.36308	1.38328	1.90781	3.20823	4.98724	4.39241
1.36367	1.36139	1.2865	1.25047	1.19444	1.13327
1.36512	1.36235	1.27457	1.23913	1.18548	1.12584
1.3662	1.36308	1.26873	1.23721	1.19016	1.13463
1.36641	1.36369	1.27599	1.24114	1.18737	1.12583
1.36693	1.36489	1.29409	1.26408	1.21388	1.15173
1.36758	1.36605	1.30447	1.27671	1.22633	1.15913
1.36761	1.36503	1.27907	1.25678	1.21774	1.15943
1.36807	1.36511	1.272	1.2353	1.18066	1.12081
1.36955	1.3665	1.27307	1.23459	1.17802	1.1185
1.37019	1.36751	1.28455	1.24743	1.19145	1.13192
1.37089	1.36782	1.27285	1.23471	1.17863	1.11891
1.37123	1.36881	1.28709	1.25475	1.20365	1.14211
1.37134	1.36928	1.29736	1.26994	1.22407	1.16414
1.37145	1.36912	1.29145	1.25625	1.20078	1.13836
1.37152	1.36956	1.29923	1.2677	1.21491	1.15031
1.37263	1.36976	1.28184	1.24488	1.19073	1.13298
1.37279	1.36996	1.28095	1.24483	1.19045	1.13055
1.37384	1.37619	1.41334	1.46618	1.49974	1.45549
1.37398	1.3721	1.30748	1.27677	1.22538	1.16348
1.37425	1.37163	1.29003	1.25048	1.19145	1.13066
1.37473	1.3722	1.28994	1.25601	1.20282	1.14168
1.37546	1.3729	1.2929	1.25786	1.2047	1.14721
1.37759	1.37463	1.28208	1.24391	1.18653	1.12403
1.37805	1.38615	1.62645	1.69463	1.73807	1.70832
1.37832	1.37519	1.27782	1.23927	1.18249	1.12128
1.37917	1.37659	1.2897	1.26055	1.21188	1.14832
1.37956	1.37757	1.30936	1.27639	1.22176	1.15637
1.37969	1.37693	1.28961	1.25244	1.19608	1.13438
1.38029	1.37995	1.34484	1.32753	1.28439	1.21223
1.38186	1.38618	1.5193	1.53816	1.54054	1.52417
1.38284	1.3811	1.32056	1.29061	1.23933	1.17489
1.38468	1.38188	1.29452	1.25611	1.19794	1.13534
1.385	1.38185	1.2832	1.24568	1.18947	1.12721
1.38597	1.38326	1.29451	1.25937	1.20532	1.14295
1.38723	1.39707	1.71255	1.79479	1.84928	1.82608
1.38732	1.38492	1.30342	1.26937	1.21456	1.14837
1.38734	1.3908	1.42603	1.67393	1.83339	1.71225
1.38742	1.38464	1.29527	1.25757	1.19925	1.13397
1.38772	1.38774	1.3581	1.34654	1.30582	1.22762
1.38875	1.38755	1.33116	1.30856	1.26333	1.1935
1.38897	1.38697	1.31386	1.28174	1.22663	1.1561
1.389	1.38596	1.2907	1.25208	1.19437	1.13156
1.3891	1.3864	1.29855	1.26311	1.20781	1.14411
1.38939	1.38634	1.29173	1.25234	1.19345	1.13014
1.38999	1.38845	1.32383	1.30142	1.25624	1.18835
1.39095	1.38834	1.30364	1.26723	1.21028	1.14557
1.39097	1.38938	1.32642	1.29868	1.24767	1.17862
1.39099	1.38821	1.29729	1.26195	1.20706	1.14313
1.391	1.39415	1.45879	1.47674	1.465	1.39333
1.39123	1.38845	1.29863	1.26103	1.203	1.13807
1.39125	1.41108	1.86421	3.51519	5.84311	4.96387
1.39142	1.38842	1.29372	1.2553	1.19713	1.13265
1.39145	1.3889	1.30594	1.2684	1.20979	1.14452
1.39159	1.38875	1.29609	1.2596	1.20341	1.13884
1.39194	1.39183	1.35707	1.35536	1.3301	1.26031
1.39215	1.39423	1.42205	1.46271	1.48578	1.43895
1.39231	1.38952	1.3016	1.26265	1.2028	1.13732
1.39261	1.38994	1.30222	1.26598	1.20914	1.14296
1.39334	1.3928	1.36534	1.35812	1.33276	1.27832
1.3949	1.39253	1.3143	1.28048	1.22585	1.16108
1.395	1.39232	1.3025	1.26697	1.21118	1.14504
1.39517	1.39285	1.3133	1.27937	1.22427	1.15728
1.39606	1.39387	1.31653	1.28365	1.22881	1.16014
1.39629	1.39413	1.32125	1.28916	1.23664	1.17403
1.39679	1.39521	1.33216	1.30688	1.26063	1.19434
1.39691	1.39984	1.49215	1.50105	1.49711	1.48319
1.397	1.39438	1.30886	1.27191	1.21382	1.14736
1.39711	1.3948	1.3174	1.28149	1.22478	1.16029
1.3973	1.39425	1.29855	1.25895	1.19923	1.13391
1.39762	1.39489	1.30694	1.27044	1.21443	1.15134
1.39812	1.40708	1.65844	1.76567	1.84972	1.80671
1.3982	1.39585	1.31498	1.28023	1.22374	1.1556
1.39839	1.39603	1.31337	1.27888	1.22357	1.15649
1.39864	1.39551	1.29393	1.25545	1.1973	1.13102
1.39904	1.40236	1.47711	1.49276	1.47975	1.41071
1.39921	1.39655	1.31021	1.27196	1.2125	1.14625
1.40014	1.399	1.35088	1.32139	1.26631	1.19533
1.40042	1.39741	1.30241	1.26301	1.20325	1.13732
1.40074	1.39763	1.30333	1.26109	1.19917	1.1361
1.40114	1.39981	1.34806	1.31822	1.26583	1.19883
1.40141	1.40001	1.34076	1.31512	1.26662	1.19616
1.40158	1.39889	1.31241	1.27433	1.21541	1.15015
1.4022	1.40217	1.39298	1.37287	1.32947	1.27032
1.40228	1.39912	1.30171	1.26103	1.20054	1.13614
1.40319	1.40185	1.34867	1.31591	1.25819	1.18684
1.40326	1.40073	1.31425	1.27722	1.21885	1.15045
1.4033	1.40041	1.29994	1.26574	1.21115	1.14002
1.40348	1.40092	1.31283	1.27996	1.22673	1.15914
1.40417	1.40082	1.29859	1.25498	1.19075	1.1238
1.40437	1.40106	1.30069	1.25812	1.19612	1.13216
1.40443	1.40187	1.3157	1.29119	1.2459	1.18029
1.40522	1.40278	1.32097	1.28406	1.22465	1.15583
1.40548	1.4023	1.30346	1.26228	1.20066	1.13434
1.40596	1.40309	1.3107	1.27403	1.21765	1.15301
1.40712	1.40395	1.30575	1.26416	1.20201	1.13567
1.40713	1.41553	1.59961	1.75151	1.86787	1.80321
1.40747	1.40529	1.33137	1.29639	1.23914	1.17146
1.40843	1.4063	1.33149	1.2986	1.24236	1.17089
1.4099	1.40655	1.30332	1.26093	1.19817	1.13145
1.41057	1.40738	1.30739	1.26613	1.20396	1.13604
1.41083	1.40743	1.30135	1.26035	1.19966	1.13297
1.41105	1.40775	1.30291	1.26351	1.20463	1.13846
1.41269	1.40914	1.30091	1.25652	1.1921	1.1252
1.41407	1.41084	1.31097	1.26868	1.20548	1.13801
1.41538	1.41214	1.31196	1.26953	1.20613	1.13846
1.41576	1.41237	1.30511	1.26367	1.20224	1.13479
1.41646	1.41274	1.29992	1.25428	1.18814	1.12021
1.41653	1.41252	1.29009	1.24387	1.17578	1.10343
1.41704	1.41381	1.31291	1.27111	1.20827	1.13997
1.41708	1.41368	1.30704	1.26574	1.20451	1.13723
1.41755	1.41978	1.45505	1.4653	1.44352	1.36639
1.41867	1.41604	1.32838	1.29042	1.22998	1.15905
1.41873	1.4154	1.31453	1.26417	1.19203	1.12258
1.41903	1.4156	1.30647	1.26542	1.20391	1.1348
1.41934	1.41624	1.31651	1.27973	1.22185	1.15291
1.41951	1.41614	1.31119	1.26969	1.20745	1.13898
1.4199	1.41767	1.34399	1.30557	1.24293	1.17139
1.42047	1.41716	1.31465	1.27137	1.20674	1.13775
1.42077	1.419	1.34972	1.32082	1.26878	1.19585
1.4212	1.41788	1.3152	1.27185	1.20711	1.13801
1.42155	1.41823	1.31547	1.27208	1.20729	1.13813
1.42182	1.41883	1.32237	1.28262	1.22108	1.15037
1.42191	1.41866	1.31329	1.2734	1.21279	1.14326
1.42209	1.4189	1.31879	1.27803	1.21698	1.15053
1.42217	1.41891	1.3177	1.27599	1.21254	1.14362
1.42379	1.42052	1.31981	1.27681	1.21271	1.14486
1.42429	1.42095	1.31754	1.27387	1.20867	1.13907
1.42432	1.42127	1.32372	1.28281	1.21987	1.14925
1.42468	1.42193	1.33072	1.29408	1.23576	1.16663
1.42479	1.42291	1.35101	1.3196	1.26394	1.18895
1.42498	1.42163	1.31806	1.27433	1.20902	1.1393
1.42517	1.42181	1.31811	1.27487	1.21035	1.14126
1.42542	1.42344	1.35321	1.31701	1.25603	1.18306
1.42715	1.42652	1.37575	1.36842	1.32915	1.24383
1.42735	1.42422	1.32295	1.28889	1.23422	1.16542
1.42745	1.42427	1.32215	1.27917	1.21347	1.14052
1.4276	1.42493	1.33564	1.29722	1.23598	1.16367
1.42841	1.42596	1.34453	1.30325	1.23723	1.16339
1.43002	1.4266	1.32107	1.27886	1.21599	1.1474
1.43049	1.42744	1.33011	1.29004	1.22828	1.15809
1.43066	1.42756	1.32948	1.28734	1.22336	1.15347
1.43091	1.42807	1.33218	1.29505	1.23584	1.16347
1.43091	1.42755	1.32364	1.27963	1.21389	1.14371
1.43188	1.42957	1.3453	1.31137	1.25459	1.18122
1.43323	1.4303	1.33568	1.29103	1.22241	1.14822
1.43331	1.43805	1.54092	1.64931	1.725	1.66117
1.43369	1.43597	1.48311	1.49434	1.48381	1.43823
1.43552	1.43219	1.32815	1.28657	1.2237	1.15426
1.43553	1.43246	1.3339	1.29324	1.2307	1.15976
1.43564	1.43261	1.33899	1.28954	1.21603	1.14352
1.43683	1.4341	1.34222	1.30503	1.2443	1.17101
1.43704	1.43408	1.33701	1.29516	1.23022	1.1562
1.43786	1.43487	1.33698	1.29635	1.23268	1.15885
1.43817	1.43463	1.3252	1.28038	1.21368	1.14229
1.43854	1.43527	1.3313	1.28933	1.22572	1.15479
1.43856	1.43673	1.37027	1.33407	1.27182	1.19695
1.43888	1.43381	1.28553	1.22989	1.15659	1.0876
1.43907	1.4392	1.41074	1.40892	1.38166	1.30416
1.43942	1.43668	1.34417	1.30514	1.24247	1.1678
1.43958	1.43615	1.33015	1.28527	1.21822	1.14664
1.43961	1.4461	1.55449	2.05553	2.41422	2.22996
1.44013	1.43699	1.33799	1.29442	1.22742	1.15378
1.44067	1.4385	1.369	1.32744	1.26048	1.18791
1.44092	1.43937	1.37825	1.35039	1.29868	1.22517
1.44172	1.44083	1.3937	1.36865	1.31545	1.23583
1.44301	1.43966	1.33813	1.29143	1.22267	1.15275
1.44447	1.44097	1.33282	1.28711	1.21886	1.146
1.44463	1.44134	1.33708	1.29367	1.2276	1.15438
1.44515	1.44184	1.33609	1.29321	1.22749	1.15322
1.44518	1.44456	1.40466	1.38437	1.33794	1.26208
1.4471	1.44358	1.33481	1.28884	1.22019	1.1469
1.44741	1.44399	1.33608	1.29251	1.22672	1.1539
1.44818	1.44483	1.33975	1.29518	1.22778	1.15456
1.4483	1.44502	1.34395	1.29869	1.23077	1.15939
1.44852	1.44552	1.34491	1.30528	1.24309	1.16882
1.44853	1.44528	1.34331	1.29963	1.23321	1.1606
1.44854	1.44634	1.36936	1.33044	1.26514	1.18779
1.44885	1.44668	1.36749	1.33248	1.27188	1.19348
1.44902	1.44597	1.34513	1.30531	1.24209	1.16648
1.44902	1.44601	1.3457	1.30407	1.23817	1.16128
1.44911	1.44557	1.33633	1.29016	1.2212	1.14759
1.44973	1.44685	1.35535	1.31079	1.24249	1.17057
1.44978	1.44659	1.34394	1.30225	1.23778	1.16334
1.45031	1.45888	1.68521	2.03915	2.53208	2.75726
1.45128	1.44798	1.34421	1.30027	1.23345	1.16023
1.45175	1.44888	1.35101	1.3137	1.2526	1.17631
1.45226	1.44939	1.3568	1.31455	1.24793	1.17301
1.45231	1.44931	1.35397	1.30868	1.23956	1.16544
1.45334	1.4531	1.41754	1.39722	1.34249	1.25344
1.45339	1.45052	1.35225	1.31466	1.25302	1.17597
1.45386	1.45098	1.35542	1.3134	1.24671	1.16944
1.45431	1.45094	1.34464	1.30004	1.23221	1.15744
1.45454	1.45099	1.34141	1.29501	1.22569	1.1517
1.45487	1.45129	1.34069	1.29394	1.22411	1.14957
1.45563	1.45288	1.35865	1.32817	1.27158	1.1902
1.45642	1.45575	1.41495	1.38974	1.33554	1.25352
1.45656	1.453	1.3432	1.29632	1.2264	1.15222
1.45728	1.45552	1.38684	1.36307	1.31649	1.24702
1.45744	1.45396	1.34453	1.29964	1.23153	1.15632
1.45793	1.45455	1.35066	1.30437	1.23497	1.16206
1.45875	1.45602	1.36449	1.3238	1.25732	1.17919
1.45906	1.45548	1.34483	1.29848	1.22942	1.15569
1.45947	1.45611	1.34919	1.30502	1.23753	1.16204
1.45949	1.45608	1.34751	1.30465	1.23891	1.16445
1.46001	1.45692	1.35978	1.31706	1.25042	1.1762
1.46019	1.45679	1.34978	1.30447	1.23584	1.16086
1.46095	1.45838	1.36966	1.32853	1.26043	1.17989
1.46119	1.46168	1.45242	1.44064	1.39832	1.31989
1.46163	1.4639	1.51173	1.51237	1.48166	1.40523
1.46171	1.45865	1.35823	1.31512	1.24749	1.16992
1.46216	1.46052	1.39727	1.35946	1.29341	1.21217
1.46272	1.46063	1.3829	1.34906	1.29036	1.212
1.46289	1.48084	1.9958	3.4668	4.70284	4.36385
1.4635	1.46036	1.35631	1.31296	1.24425	1.16447
1.46374	1.46041	1.35225	1.30983	1.24385	1.16676
1.46377	1.46048	1.3529	1.31254	1.24855	1.17279
1.46391	1.46042	1.35085	1.3053	1.23604	1.15985
1.46486	1.46121	1.34826	1.3005	1.22916	1.15301
1.46518	1.46152	1.3485	1.30071	1.22932	1.15312
1.46542	1.46199	1.35431	1.30791	1.23871	1.16327
1.4658	1.46214	1.34897	1.30112	1.22963	1.15333
1.46629	1.46287	1.35309	1.30861	1.24016	1.16228
1.46655	1.46352	1.36749	1.32116	1.25028	1.17562
1.46659	1.46307	1.35162	1.30717	1.23997	1.16508
1.46731	1.46364	1.35012	1.30211	1.2304	1.15385
1.4686	1.46808	1.42187	1.39868	1.34404	1.25425
1.46875	1.4654	1.35952	1.31438	1.24558	1.17029
1.47012	1.46633	1.34858	1.30128	1.23085	1.15419
1.47016	1.46735	1.37267	1.32945	1.26045	1.18078
1.47066	1.4672	1.35813	1.31195	1.24186	1.16515
1.47171	1.46899	1.3705	1.3326	1.27033	1.18997
1.47199	1.46828	1.35365	1.30517	1.23276	1.15546
1.47354	1.47136	1.38948	1.35455	1.29348	1.2117
1.47411	1.46993	1.3428	1.29136	1.21663	1.13949
1.47443	1.47079	1.35789	1.30961	1.23705	1.15906
1.47523	1.47143	1.35445	1.30622	1.2347	1.15858
1.47568	1.47252	1.36833	1.32593	1.2591	1.18065
1.47594	1.4721	1.35268	1.30601	1.23668	1.16061
1.47777	1.47837	1.49138	1.47298	1.43001	1.37317
1.47849	1.4758	1.38117	1.34421	1.28118	1.19945
1.47852	1.47498	1.36269	1.31331	1.23812	1.15702
1.47854	1.47472	1.35709	1.30875	1.23703	1.16047
1.47872	1.47604	1.38367	1.3469	1.28677	1.21062
1.47986	1.47609	1.35962	1.31034	1.23674	1.15816
1.48043	1.47669	1.36118	1.31244	1.23968	1.162
1.48072	1.47684	1.358	1.30817	1.23439	1.1566
1.48073	1.47729	1.36878	1.32116	1.24805	1.16777
1.48073	1.48687	1.65433	1.70837	1.75956	1.7459
1.48116	1.4774	1.36142	1.31233	1.23899	1.1607
1.48154	1.4791	1.39118	1.35198	1.28457	1.20008
1.4817	1.47801	1.3607	1.31376	1.24293	1.16398
1.48173	1.4778	1.35362	1.30634	1.23617	1.15854
1.48257	1.48121	1.41784	1.38633	1.32466	1.23891
1.48319	1.47975	1.37038	1.32375	1.25248	1.17373
1.48389	1.48009	1.36267	1.31299	1.23877	1.15955
1.48547	1.48166	1.36387	1.31403	1.23957	1.16009
1.48586	1.48212	1.36654	1.31656	1.24173	1.16219
1.48588	1.49386	1.73559	1.78524	1.8011	1.75528
1.48631	1.4822	1.36044	1.29663	1.20799	1.12717
1.48659	1.49044	1.5933	1.60974	1.59606	1.53028
1.4872	1.48333	1.35614	1.31006	1.24028	1.1588
1.48788	1.4857	1.3989	1.36508	1.30511	1.22153
1.48827	1.49546	1.70592	1.75679	1.78399	1.76005
1.48886	1.48609	1.39325	1.35212	1.28617	1.20846
1.48891	1.4851	1.36749	1.31789	1.24384	1.1648
1.48897	1.4858	1.38236	1.3365	1.26448	1.18238
1.4901	1.48674	1.37834	1.33194	1.25998	1.17909
1.49042	1.48772	1.3962	1.36207	1.30403	1.22548
1.49055	1.4869	1.3708	1.32343	1.25118	1.17052
1.49076	1.49515	1.58347	1.65122	1.68529	1.61456
1.49228	1.49343	1.48041	1.5074	1.49129	1.3898
1.49259	1.48872	1.36925	1.3187	1.24316	1.16254
1.49378	1.49048	1.38054	1.33205	1.2534	1.16092
1.49407	1.49063	1.3783	1.33289	1.26159	1.17836
1.49426	1.49145	1.39451	1.35145	1.28142	1.19807
1.49463	1.49075	1.3708	1.32004	1.2442	1.16324
1.49609	1.49292	1.39041	1.34543	1.27513	1.19529
1.49657	1.49265	1.37007	1.32084	1.24735	1.16682
1.4966	1.49312	1.38147	1.33397	1.26076	1.17862
1.49701	1.49365	1.38715	1.33913	1.26501	1.18383
1.49782	1.49446	1.38007	1.33263	1.25604	1.16383
1.49844	1.5049	1.67641	1.73346	1.75907	1.68213
1.49852	1.49612	1.40951	1.36808	1.29695	1.20954
1.49959	1.49587	1.37689	1.32985	1.25776	1.17647
1.49963	1.49562	1.36495	1.3176	1.24636	1.16398
1.49974	1.50073	1.47739	1.57157	1.61932	1.51894
1.50057	1.49706	1.38314	1.33632	1.26344	1.17953
1.50294	1.49899	1.37709	1.32549	1.24839	1.16609
1.50348	1.50066	1.40246	1.35986	1.28948	1.20275
1.50365	1.49964	1.37625	1.32482	1.24867	1.16815
1.50367	1.50047	1.39538	1.34899	1.2757	1.19124
1.50372	1.50252	1.44515	1.41466	1.3537	1.26511
1.50374	1.49979	1.37192	1.32391	1.25134	1.16844
1.50477	1.50033	1.36732	1.31446	1.23764	1.15734
1.50539	1.50142	1.37894	1.3271	1.24963	1.16693
1.50553	1.50229	1.39516	1.34781	1.27205	1.18561
1.50617	1.5022	1.37954	1.32761	1.25002	1.1672
1.50657	1.53253	2.30175	3.35519	4.84588	4.31065
1.50663	1.5057	1.46989	1.43716	1.37597	1.30003
1.50698	1.50402	1.40568	1.35791	1.28275	1.19886
1.50704	1.504	1.40304	1.35622	1.28171	1.19694
1.50774	1.50401	1.38473	1.33602	1.26124	1.17671
1.50819	1.51002	1.52961	1.53539	1.50913	1.42198
1.50876	1.50526	1.39125	1.34389	1.26989	1.18448
1.51052	1.51091	1.50171	1.48484	1.43614	1.34962
1.51109	1.50701	1.38251	1.32926	1.25054	1.16845
1.51121	1.50773	1.39534	1.3463	1.27044	1.18519
1.51178	1.50786	1.38675	1.33536	1.25847	1.17641
1.51213	1.50864	1.39419	1.34685	1.27264	1.18725
1.51312	1.50911	1.38411	1.33288	1.25612	1.17273
1.51332	1.51443	1.51519	1.51937	1.49157	1.41261
1.51347	1.51012	1.40218	1.35565	1.28337	1.20161
1.51376	1.51022	1.39553	1.34654	1.27066	1.185
1.51554	1.51365	1.43791	1.40213	1.33766	1.25091
1.51611	1.51192	1.38489	1.33024	1.25071	1.16946
1.51653	1.51188	1.36753	1.31402	1.23656	1.15321
1.51656	1.51236	1.38371	1.32781	1.24565	1.16014
1.51668	1.51291	1.38718	1.34533	1.27839	1.19418
1.5174	1.51335	1.38804	1.33498	1.2557	1.17106
1.51767	1.51361	1.38825	1.33516	1.25583	1.17115
1.51842	1.51443	1.3902	1.33813	1.26003	1.17592
1.51895	1.51488	1.38921	1.336	1.25648	1.17159
1.51908	1.52125	1.54621	1.55232	1.51299	1.41211
1.51942	1.52219	1.61712	1.60267	1.56996	1.54257
1.51951	1.51544	1.38964	1.33637	1.25676	1.17179
1.51992	1.51697	1.41477	1.3716	1.29936	1.21024
1.52056	1.51622	1.38623	1.33167	1.25244	1.17092
1.52132	1.54624	2.31635	3.62246	5.20066	4.46277
1.52197	1.52059	1.4564	1.42421	1.35873	1.26589
1.5221	1.51805	1.39419	1.34015	1.25948	1.17468
1.52254	1.51846	1.38841	1.33425	1.25189	1.16063
1.52329	1.51897	1.38726	1.33247	1.25258	1.16997
1.52347	1.51918	1.38924	1.3344	1.25396	1.17042
1.52467	1.52407	1.48708	1.4555	1.39227	1.30693
1.52495	1.52082	1.39316	1.33953	1.25991	1.17544
1.52496	1.52048	1.38327	1.32831	1.24804	1.163
1.52523	1.52297	1.43948	1.39746	1.32297	1.22871
1.52579	1.52211	1.4063	1.3583	1.2844	1.20207
1.52639	1.52227	1.39485	1.34088	1.26024	1.17415
1.52657	1.53483	1.77137	1.87002	1.94603	1.91258
1.52667	1.52242	1.38996	1.33637	1.25689	1.17172
1.52686	1.52265	1.38567	1.33604	1.26108	1.17404
1.52737	1.52688	1.48323	1.45706	1.3878	1.27613
1.52765	1.52346	1.39517	1.34036	1.25903	1.17356
1.52825	1.52412	1.39744	1.3428	1.26152	1.17603
1.52837	1.52367	1.38083	1.32473	1.24334	1.15819
1.52853	1.52543	1.41748	1.37203	1.29774	1.20714
1.5287	1.52627	1.43764	1.38556	1.30124	1.20842
1.52946	1.52532	1.39717	1.3429	1.26179	1.17521
1.52959	1.52567	1.40475	1.35292	1.27506	1.1918
1.52964	1.52723	1.4336	1.39748	1.33259	1.24143
1.52987	1.532	1.55961	1.57881	1.55534	1.46206
1.53017	1.52596	1.39679	1.34559	1.26949	1.18624
1.53056	1.5266	1.4026	1.34958	1.26928	1.18174
1.53099	1.52915	1.46127	1.42017	1.34686	1.25566
1.53114	1.52674	1.39072	1.33647	1.25661	1.17116
1.53135	1.5268	1.38037	1.32901	1.2532	1.16646
1.53196	1.52813	1.40645	1.35529	1.2763	1.18819
1.53202	1.52753	1.39172	1.33645	1.25585	1.17196
1.53222	1.52791	1.39427	1.34055	1.26081	1.17499
1.53306	1.52994	1.42064	1.37771	1.30642	1.21525
1.53455	1.5391	1.66889	1.68169	1.66057	1.59956
1.53473	1.53249	1.44186	1.40757	1.34288	1.24871
1.53561	1.53149	1.39793	1.3557	1.28752	1.20048
1.53632	1.53214	1.40174	1.34748	1.26658	1.1796
1.53635	1.53201	1.39121	1.34085	1.26525	1.17767
1.53642	1.53222	1.40244	1.34746	1.2653	1.1776
1.53669	1.55242	2.05269	2.34925	2.5933	2.43778
1.53738	1.53303	1.39953	1.34368	1.26096	1.17361
1.53755	1.53426	1.42455	1.37577	1.29788	1.20704
1.53762	1.53326	1.39886	1.34403	1.26233	1.17478
1.53762	1.53465	1.43919	1.38877	1.30803	1.21859
1.53773	1.53391	1.41409	1.36101	1.27996	1.19239
1.53833	1.53525	1.43271	1.38545	1.30882	1.21952
1.53893	1.53472	1.40133	1.34931	1.27074	1.18306
1.53956	1.53533	1.40482	1.34952	1.26689	1.17868
1.54123	1.54075	1.50484	1.47523	1.41017	1.31461
1.5424	1.54154	1.49382	1.47563	1.42338	1.33191
1.54267	1.53851	1.4066	1.35369	1.27387	1.18539
1.54383	1.54035	1.42764	1.37579	1.2945	1.20391
1.54385	1.53959	1.40807	1.35234	1.26905	1.18015
1.54412	1.54332	1.49337	1.45099	1.36803	1.26086
1.54525	1.54102	1.40951	1.35418	1.27118	1.18179
1.54544	1.54118	1.40928	1.35339	1.26986	1.1807
1.54577	1.54865	1.61284	1.62085	1.59172	1.50978
1.54589	1.5421	1.41904	1.36807	1.28863	1.19723
1.54668	1.54293	1.41919	1.37407	1.30269	1.21501
1.54682	1.54252	1.41139	1.35496	1.27133	1.18392
1.54691	1.54268	1.4134	1.35716	1.27362	1.18637
1.54697	1.54269	1.41043	1.35439	1.27063	1.18122
1.54794	1.54348	1.40663	1.34679	1.25736	1.16305
1.54881	1.54602	1.44584	1.40162	1.32682	1.23223
1.54919	1.55131	1.59112	1.59129	1.55645	1.46591
1.54929	1.54759	1.48028	1.44057	1.3665	1.26984
1.54983	1.55114	1.54358	1.57627	1.56823	1.46756
1.55006	1.5459	1.41649	1.36156	1.27922	1.19061
1.5502	1.54595	1.41262	1.35678	1.27293	1.18264
1.55052	1.54792	1.45712	1.42221	1.35316	1.25697
1.55094	1.54753	1.43407	1.38531	1.30808	1.21749
1.55102	1.54686	1.42369	1.36742	1.28489	1.20113
1.55154	1.54761	1.42084	1.36902	1.28867	1.19658
1.5517	1.54741	1.41483	1.35906	1.27605	1.18788
1.55247	1.54785	1.40735	1.34897	1.26417	1.17678
1.55345	1.55099	1.45488	1.41849	1.35	1.25418
1.55366	1.5493	1.41468	1.35848	1.27494	1.18602
1.55447	1.55017	1.41669	1.36074	1.27687	1.18651
1.55517	1.55093	1.4242	1.36327	1.27401	1.18524
1.55526	1.55052	1.40014	1.3438	1.26081	1.1694
1.55542	1.55295	1.45646	1.4199	1.35113	1.25497
1.55549	1.55113	1.41725	1.3603	1.27574	1.18661
1.55582	1.55326	1.45913	1.41905	1.35037	1.25952
1.55611	1.55197	1.42023	1.36455	1.28027	1.18814
1.55627	1.55206	1.41804	1.36504	1.28385	1.19234
1.55632	1.55272	1.43809	1.38565	1.3036	1.21269
1.55749	1.55313	1.4184	1.36129	1.27594	1.18484
1.55754	1.55391	1.43533	1.38276	1.30005	1.20571
1.55773	1.55453	1.44808	1.39597	1.31212	1.21741
1.55817	1.55441	1.43168	1.3801	1.29924	1.20581
1.55836	1.55449	1.42735	1.37991	1.30329	1.21082
1.55894	1.55454	1.41847	1.36105	1.27559	1.18421
1.56008	1.55723	1.45449	1.40847	1.33054	1.23313
1.56019	1.55584	1.42199	1.36468	1.27963	1.19037
1.56031	1.55624	1.43122	1.37627	1.29313	1.20423
1.56159	1.55715	1.41425	1.35932	1.27681	1.184
1.56203	1.55987	1.47515	1.43365	1.35731	1.25753
1.56236	1.55797	1.42182	1.36514	1.28044	1.18939
1.56319	1.56036	1.45785	1.41172	1.33223	1.23143
1.56343	1.56035	1.45322	1.39852	1.30565	1.20131
1.56378	1.55937	1.42316	1.36542	1.27912	1.187
1.56422	1.55987	1.42272	1.36717	1.28292	1.19026
1.56445	1.56004	1.42367	1.36586	1.27946	1.18723
1.56481	1.56349	1.52281	1.48016	1.40945	1.33479
1.56507	1.56065	1.42414	1.36626	1.27977	1.18744
1.56521	1.56081	1.42463	1.36703	1.28098	1.18912
1.56538	1.56666	1.57202	1.56585	1.51765	1.41666
1.56606	1.58516	2.21223	2.46665	2.70507	2.72084
1.56654	1.56212	1.42563	1.36789	1.28164	1.18957
1.56786	1.56309	1.41841	1.36454	1.28443	1.19634
1.56787	1.56664	1.50225	1.47181	1.40882	1.31156
1.56791	1.56346	1.42679	1.3683	1.28123	1.18923
1.5681	1.56384	1.42897	1.37433	1.2911	1.19852
1.56829	1.56427	1.43143	1.38116	1.30284	1.20937
1.56949	1.56507	1.42803	1.37028	1.28387	1.19124
1.56952	1.56559	1.43944	1.38337	1.29671	1.20065
1.56975	1.56527	1.4282	1.36917	1.2816	1.18977
1.57177	1.56826	1.45135	1.39916	1.31627	1.22057
1.57211	1.56836	1.44448	1.39215	1.30952	1.21379
1.57222	1.56978	1.49083	1.44399	1.36586	1.27463
1.57294	1.56847	1.4301	1.37143	1.28375	1.19015
1.57362	1.59797	2.19535	3.26432	4.75083	4.04204
1.57362	1.59797	2.19535	3.26432	4.75083	4.04204
1.57513	1.57261	1.48063	1.43509	1.35581	1.25658
1.57543	1.57094	1.43198	1.37307	1.28501	1.191
1.57577	1.57128	1.43257	1.3739	1.28625	1.19269
1.57776	1.57355	1.44104	1.37425	1.27568	1.17629
1.57777	1.57309	1.42493	1.3675	1.28014	1.18246
1.57842	1.57443	1.44642	1.39124	1.30598	1.21087
1.57851	1.57399	1.43431	1.37508	1.28656	1.19206
1.57898	1.57461	1.43665	1.37962	1.2932	1.19795
1.57941	1.57488	1.43499	1.37568	1.28701	1.19237
1.57954	1.57501	1.43509	1.37576	1.28708	1.19241
1.57964	1.57673	1.47976	1.42652	1.33982	1.2418
1.58011	1.57558	1.43552	1.37613	1.28737	1.19261
1.58031	1.57748	1.48213	1.42905	1.34195	1.24375
1.58032	1.57592	1.43878	1.38101	1.29382	1.19922
1.58067	1.57726	1.45538	1.41487	1.34488	1.24747
1.58079	1.57641	1.43232	1.37886	1.29686	1.20096
1.5812	1.57654	1.43163	1.37291	1.28539	1.19091
1.58138	1.57684	1.43648	1.37697	1.28801	1.19305
1.58179	1.57722	1.43737	1.3772	1.28775	1.19365
1.58218	1.58473	1.64737	1.63669	1.58934	1.51276
1.58239	1.5832	1.58583	1.55813	1.49772	1.40869
1.58278	1.57847	1.44106	1.38473	1.29837	1.20169
1.58299	1.57864	1.44133	1.3843	1.29781	1.20239
1.5833	1.57857	1.43396	1.37294	1.28288	1.1885
1.58485	1.58072	1.45151	1.39529	1.30962	1.21648
1.58496	1.58066	1.44468	1.38793	1.30149	1.20573
1.58553	1.58151	1.44741	1.39487	1.313	1.21616
1.58604	1.58259	1.46341	1.41977	1.34272	1.24176
1.5861	1.5827	1.46744	1.41508	1.33043	1.23129
1.58638	1.5818	1.44053	1.38069	1.29135	1.19612
1.58661	1.58203	1.44228	1.38104	1.2902	1.1957
1.58668	1.5821	1.4405	1.38045	1.29068	1.19487
1.58681	1.58276	1.44963	1.39561	1.31024	1.21203
1.58718	1.5901	1.64333	1.65912	1.63806	1.55201
1.58718	1.58283	1.44662	1.38219	1.28659	1.18767
1.58733	1.58532	1.50067	1.45435	1.36779	1.25577
1.58749	1.58394	1.46357	1.41161	1.32799	1.22866
1.58765	1.58225	1.42409	1.35477	1.25852	1.16643
1.5878	1.58358	1.44954	1.39474	1.31023	1.21499
1.58785	1.58594	1.50662	1.45914	1.37439	1.26986
1.58802	1.58721	1.53855	1.50602	1.43628	1.33235
1.58809	1.58364	1.44852	1.3881	1.29829	1.20537
1.58814	1.58417	1.4563	1.39815	1.30839	1.20945
1.58827	1.5836	1.43917	1.37916	1.28976	1.19405
1.58898	1.58451	1.44249	1.38579	1.30023	1.205
1.58906	1.58509	1.45633	1.40006	1.3115	1.21232
1.58908	1.58637	1.47957	1.43922	1.36561	1.26238
1.59027	1.58566	1.44322	1.3828	1.2925	1.1961
1.59047	1.58586	1.44337	1.38293	1.2926	1.19617
1.5906	1.58598	1.44531	1.38364	1.29215	1.19704
1.59104	1.58662	1.45561	1.39531	1.30666	1.21655
1.59118	1.58616	1.43739	1.373	1.28055	1.18861
1.5938	1.58958	1.45784	1.39994	1.31245	1.21853
1.59415	1.58999	1.45548	1.39812	1.30966	1.21012
1.59444	1.5898	1.44637	1.38554	1.2946	1.19753
1.59483	1.59121	1.4697	1.41658	1.33129	1.23039
1.5951	1.58991	1.4314	1.36564	1.27094	1.17526
1.59582	1.59115	1.44786	1.38623	1.29461	1.19827
1.59611	1.59249	1.46946	1.42677	1.35014	1.24498
1.59764	1.59423	1.47771	1.42364	1.33554	1.23246
1.59764	1.59295	1.44916	1.3874	1.29558	1.19891
1.59828	1.59373	1.4475	1.39105	1.30523	1.20793
1.59905	1.59429	1.44904	1.38713	1.29544	1.19932
1.59912	1.59391	1.4373	1.37351	1.28115	1.18637
1.59912	1.59544	1.47318	1.41909	1.33276	1.23194
1.59931	1.59504	1.45944	1.40127	1.31231	1.21423
1.59969	1.59521	1.45379	1.3951	1.30575	1.20668
1.60046	1.59558	1.44453	1.38307	1.29156	1.19295
1.60101	1.59632	1.45135	1.38985	1.29792	1.19979
1.60107	1.59634	1.45129	1.39083	1.30117	1.20606
1.60149	1.59932	1.50847	1.46695	1.39079	1.2876
1.60176	1.59738	1.45797	1.40141	1.31454	1.21676
1.60189	1.59672	1.43965	1.37535	1.28193	1.1849
1.60215	1.59744	1.44401	1.38761	1.30193	1.203
1.60233	1.59729	1.44247	1.38032	1.28928	1.19326
1.60239	1.59595	1.40919	1.3333	1.23074	1.13515
1.60244	1.59777	1.45422	1.39217	1.29989	1.20272
1.60258	1.59804	1.45523	1.39577	1.30555	1.20622
1.60266	1.59769	1.44603	1.38313	1.28991	1.19168
1.60373	1.60019	1.48057	1.42842	1.34446	1.24525
1.60378	1.59904	1.4543	1.39324	1.30343	1.20951
1.60378	1.59906	1.45344	1.39167	1.29932	1.20074
1.60576	1.60177	1.4721	1.41492	1.32547	1.22422
1.60592	1.60274	1.49187	1.43975	1.3524	1.24787
1.60594	1.60098	1.45336	1.38292	1.28258	1.18614
1.60598	1.60125	1.45511	1.39311	1.30043	1.2015
1.60608	1.60159	1.46286	1.40296	1.31373	1.21825
1.60646	1.60198	1.46394	1.40666	1.32115	1.22756
1.6072	1.60246	1.45772	1.39478	1.30138	1.2039
1.60743	1.60257	1.45321	1.37104	1.25415	1.14744
1.60918	1.60433	1.45713	1.39527	1.30345	1.20662
1.60936	1.60507	1.46658	1.4094	1.32045	1.21873
1.60942	1.60386	1.44119	1.37344	1.27822	1.18415
1.60975	1.60559	1.47156	1.41228	1.32095	1.22076
1.6101	1.60558	1.46229	1.403	1.31271	1.2124
1.61016	1.60539	1.45773	1.39578	1.3034	1.2048
1.61026	1.60668	1.48211	1.42929	1.34332	1.23987
1.61066	1.606	1.46233	1.39988	1.30636	1.20729
1.61075	1.60737	1.49118	1.43842	1.35248	1.24959
1.61078	1.60637	1.46494	1.40577	1.31406	1.21074
1.61137	1.60636	1.45332	1.38982	1.29668	1.19942
1.61183	1.62199	1.88756	2.00166	2.06793	1.98086
1.61193	1.60716	1.45962	1.39702	1.30344	1.20355
1.61282	1.60876	1.47675	1.42184	1.33439	1.23175
1.61411	1.60865	1.44486	1.37788	1.28242	1.18531
1.61465	1.60986	1.46168	1.39881	1.30481	1.20448
1.61611	1.61125	1.46172	1.39853	1.3046	1.20519
1.6165	1.61138	1.45061	1.38909	1.29827	1.1988
1.61666	1.61183	1.46257	1.39995	1.3066	1.20694
1.61755	1.61879	1.62982	1.61414	1.5567	1.45098
1.61814	1.61356	1.46948	1.41216	1.32543	1.22915
1.61825	1.61355	1.46942	1.4071	1.31389	1.21545
1.6184	1.61392	1.47317	1.41184	1.318	1.21522
1.61848	1.61629	1.52504	1.48856	1.41901	1.31433
1.61891	1.61345	1.44754	1.3832	1.29064	1.1933
1.61903	1.61423	1.4666	1.40541	1.3145	1.21754
1.61904	1.6137	1.4509	1.38549	1.28994	1.18986
1.61956	1.63213	2.02743	2.14681	2.22445	2.17351
1.62022	1.61549	1.46512	1.4041	1.31142	1.20902
1.62026	1.6152	1.46063	1.39582	1.29976	1.19829
1.62036	1.61519	1.45419	1.40066	1.317	1.21633
1.62086	1.61598	1.46753	1.4027	1.3066	1.2066
1.62108	1.63	1.80356	2.30403	2.79064	2.80736
1.62166	1.6168	1.46945	1.40446	1.30824	1.20877
1.62188	1.61703	1.46715	1.40355	1.30846	1.20696
1.62207	1.61734	1.47067	1.4081	1.31435	1.21432
1.62234	1.61607	1.4327	1.36237	1.26453	1.16742
1.62319	1.61833	1.46815	1.40441	1.30913	1.20742
1.62322	1.62631	1.68381	1.69828	1.66819	1.5715
1.62323	1.62132	1.53739	1.49753	1.42233	1.31718
1.62343	1.61872	1.47157	1.40939	1.3156	1.21395
1.62374	1.61911	1.47402	1.41215	1.31856	1.21705
1.6242	1.61967	1.47374	1.41266	1.32003	1.21751
1.6247	1.62033	1.48626	1.42718	1.33856	1.24404
1.6249	1.61971	1.45937	1.39589	1.30252	1.2028
1.62494	1.62035	1.47231	1.41477	1.32626	1.22372
1.62498	1.62062	1.47897	1.42037	1.3302	1.22771
1.62544	1.62057	1.46985	1.40589	1.31026	1.20819
1.62655	1.62126	1.46135	1.39515	1.29775	1.1962
1.62675	1.62538	1.56667	1.52416	1.4427	1.33781
1.62692	1.62203	1.47097	1.40686	1.31101	1.2087
1.62716	1.62251	1.47592	1.41437	1.32091	1.21808
1.62792	1.62692	1.57503	1.53507	1.45399	1.34522
1.62978	1.62487	1.47314	1.40874	1.31246	1.20968
1.62983	1.62492	1.47317	1.40876	1.31248	1.20969
1.62988	1.62541	1.48292	1.42208	1.32888	1.22558
1.62999	1.62599	1.48983	1.43736	1.35306	1.24845
1.63005	1.62514	1.47334	1.40891	1.31259	1.20977
1.63023	1.62476	1.45876	1.3923	1.29576	1.19472
1.63068	1.62576	1.47381	1.40932	1.31291	1.20999
1.63104	1.62586	1.46959	1.40297	1.30554	1.20538
1.63107	1.62597	1.47142	1.40518	1.30772	1.2069
1.63116	1.62588	1.46944	1.401	1.30258	1.2048
1.63169	1.62673	1.47453	1.40943	1.31258	1.21034
1.63232	1.62805	1.4909	1.43278	1.3421	1.2398
1.63247	1.62963	1.52281	1.47842	1.39984	1.29209
1.63252	1.62757	1.47568	1.41035	1.31289	1.20985
1.63272	1.62802	1.48027	1.41542	1.317	1.21073
1.63513	1.634	1.57127	1.52116	1.42484	1.30189
1.63515	1.62922	1.45483	1.37884	1.2743	1.1761
1.63585	1.63238	1.51867	1.46031	1.36584	1.25925
1.63676	1.63179	1.47842	1.41331	1.31598	1.21208
1.63687	1.6319	1.47327	1.41251	1.31973	1.21479
1.637	1.63203	1.4786	1.41347	1.3161	1.21216
1.63719	1.6322	1.47863	1.41304	1.31543	1.21227
1.63746	1.63392	1.5123	1.45716	1.36745	1.26018
1.63752	1.63221	1.47006	1.40086	1.29984	1.19687
1.63767	1.63253	1.47479	1.40933	1.31257	1.21042
1.63791	1.63234	1.45768	1.39288	1.29799	1.19411
1.63793	1.63292	1.47833	1.41301	1.3158	1.21261
1.63901	1.63426	1.485	1.41951	1.32014	1.21284
1.63903	1.63405	1.48014	1.41481	1.31713	1.21286
1.63955	1.6342	1.47392	1.40457	1.30361	1.20066
1.63955	1.63446	1.47911	1.4129	1.31505	1.21281
1.63974	1.63441	1.46451	1.40148	1.30788	1.20333
1.63977	1.63479	1.4807	1.41554	1.31822	1.21433
1.63978	1.63517	1.48666	1.42993	1.34082	1.23602
1.6399	1.63801	1.56428	1.51556	1.42641	1.3169
1.64017	1.63486	1.47124	1.40674	1.31226	1.2112
1.64134	1.63554	1.45599	1.38936	1.29283	1.18912
1.64143	1.63586	1.46774	1.39975	1.30077	1.19749
1.64305	1.63768	1.47524	1.40697	1.30708	1.2038
1.64335	1.63796	1.47621	1.4081	1.30885	1.20704
1.64458	1.63984	1.49142	1.42671	1.32874	1.22319
1.64512	1.64097	1.50384	1.44526	1.35301	1.24601
1.64521	1.63954	1.47043	1.40154	1.30261	1.2012
1.64579	1.64448	1.59962	1.55743	1.48399	1.39933
1.64584	1.64164	1.50275	1.44232	1.34776	1.2401
1.64679	1.64143	1.47831	1.40956	1.30978	1.20745
1.64749	1.64555	1.56	1.52151	1.44687	1.33542
1.64816	1.64275	1.48132	1.40867	1.30463	1.20241
1.64852	1.65527	1.83326	1.87744	1.87226	1.77081
1.64882	1.64382	1.49066	1.42194	1.32032	1.21555
1.64992	1.64503	1.49001	1.42791	1.33288	1.22641
1.65046	1.64532	1.48714	1.41942	1.31866	1.21249
1.65077	1.6461	1.49796	1.43457	1.33772	1.23101
1.65088	1.6462	1.50044	1.44428	1.35876	1.26026
1.65187	1.64683	1.49023	1.42453	1.32603	1.2199
1.6528	1.64813	1.49795	1.43633	1.34	1.23053
1.65295	1.64732	1.47972	1.40903	1.30732	1.20493
1.65303	1.64794	1.49074	1.42399	1.32419	1.21767
1.65325	1.64764	1.47468	1.4084	1.31173	1.20831
1.65485	1.64975	1.49212	1.42519	1.32512	1.21829
1.65539	1.65014	1.48957	1.42205	1.32241	1.21768
1.65574	1.65214	1.53165	1.47212	1.37595	1.26409
1.6559	1.65079	1.49291	1.42587	1.32564	1.21865
1.65623	1.65235	1.52468	1.46084	1.3593	1.24589
1.65658	1.65109	1.48417	1.41532	1.3142	1.20841
1.65713	1.65274	1.51121	1.44946	1.35345	1.24611
1.65742	1.65316	1.51263	1.45422	1.36207	1.25378
1.6583	1.65422	1.52034	1.46199	1.36949	1.2635
1.6585	1.65339	1.49541	1.42814	1.32662	1.21755
1.65965	1.655	1.50168	1.44333	1.35033	1.23957
1.66082	1.65658	1.51656	1.45563	1.35947	1.24874
1.6609	1.65584	1.49877	1.43235	1.33268	1.22582
1.66191	1.66378	1.68714	1.67284	1.61321	1.50601
1.66217	1.65625	1.48123	1.40736	1.30211	1.19687
1.66236	1.65715	1.49919	1.42986	1.32734	1.22136
1.66344	1.65798	1.49332	1.42253	1.31908	1.21316
1.66387	1.65886	1.50501	1.43894	1.33981	1.23435
1.66428	1.65847	1.48356	1.41346	1.31172	1.20644
1.66456	1.65763	1.45501	1.37794	1.27364	1.17376
1.66502	1.65985	1.49982	1.43186	1.33025	1.22179
1.66502	1.65962	1.49507	1.42437	1.32063	1.21394
1.66521	1.66123	1.5296	1.46768	1.36871	1.25735
1.66524	1.66081	1.51755	1.45364	1.35483	1.24538
1.66542	1.66024	1.50012	1.43213	1.33045	1.22193
1.66546	1.65974	1.48204	1.41436	1.31568	1.20847
1.6663	1.6699	1.76984	1.7661	1.71924	1.62996
1.66706	1.66383	1.54581	1.49185	1.39912	1.2831
1.66789	1.66269	1.50199	1.43374	1.3317	1.22277
1.66803	1.66315	1.50798	1.4436	1.34494	1.23441
1.66875	1.66339	1.50151	1.42939	1.32315	1.21462
1.66887	1.66389	1.51035	1.44933	1.35889	1.25905
1.66921	1.66478	1.51758	1.4616	1.37393	1.26839
1.66979	1.66399	1.48866	1.41734	1.31361	1.20615
1.67011	1.66489	1.50367	1.4352	1.33282	1.22354
1.67044	1.66933	1.63164	1.59075	1.52009	1.43841
1.67046	1.66524	1.50394	1.43543	1.333	1.22366
1.6712	1.66603	1.50544	1.43789	1.3365	1.22752
1.67228	1.66722	1.49875	1.43746	1.34269	1.23036
1.67254	1.6671	1.50053	1.43131	1.32903	1.22127
1.67287	1.66763	1.50576	1.43701	1.33421	1.22448
1.67399	1.67039	1.54268	1.48799	1.39679	1.2825
1.67434	1.67053	1.53884	1.48175	1.388	1.27361
1.67565	1.66981	1.48953	1.42115	1.32141	1.21437
1.67596	1.6707	1.5081	1.43904	1.33578	1.22555
1.67626	1.67083	1.50038	1.43322	1.33274	1.22249
1.67663	1.6755	1.63125	1.58819	1.50747	1.40961
1.67722	1.6723	1.51981	1.45205	1.34965	1.24059
1.67782	1.67217	1.49269	1.42666	1.32849	1.21846
1.6779	1.67227	1.50102	1.43079	1.32811	1.22062
1.67795	1.67305	1.51802	1.4522	1.35174	1.24073
1.67871	1.67322	1.5051	1.43436	1.32991	1.22018
1.68065	1.67462	1.49375	1.42183	1.31779	1.20964
1.68077	1.67565	1.51822	1.44911	1.34526	1.23539
1.68136	1.67766	1.54939	1.49397	1.40113	1.28689
1.6814	1.67609	1.51222	1.44261	1.33852	1.22741
1.68256	1.67725	1.5131	1.44337	1.33911	1.22781
1.68258	1.67727	1.51312	1.44339	1.33912	1.22782
1.68324	1.67905	1.53952	1.47492	1.37185	1.25517
1.68392	1.68234	1.61639	1.56591	1.47171	1.35437
1.68622	1.68088	1.51587	1.44578	1.34096	1.22907
1.68655	1.68055	1.5015	1.4293	1.32438	1.21541
1.68666	1.68147	1.51913	1.4506	1.34729	1.23538
1.68681	1.68082	1.49858	1.42438	1.31705	1.20765
1.68751	1.68463	1.57487	1.52645	1.44091	1.32484
1.68851	1.68315	1.5176	1.44728	1.34211	1.22986
1.68855	1.68299	1.51539	1.4426	1.33567	1.22591
1.68907	1.68371	1.51803	1.44764	1.3424	1.23005
1.69117	1.68619	1.52272	1.46291	1.37035	1.25861
1.6914	1.68573	1.51297	1.43972	1.33269	1.22125
1.69152	1.68614	1.51989	1.44926	1.34364	1.23089
1.69256	1.68761	1.52681	1.46264	1.3637	1.24996
1.69413	1.68862	1.51896	1.44885	1.34481	1.23419
1.6958	1.69092	1.53566	1.46744	1.36292	1.24818
1.69611	1.69273	1.57006	1.51322	1.41718	1.29809
1.69614	1.69055	1.51704	1.44654	1.34068	1.22634
1.69617	1.69049	1.51726	1.44475	1.33832	1.22746
1.69649	1.6912	1.52804	1.45605	1.34808	1.23425
1.6966	1.69119	1.52373	1.45259	1.3462	1.23264
1.69688	1.71123	2.16553	2.32313	2.41716	2.29731
1.69742	1.69199	1.52435	1.45312	1.34661	1.23292
1.69788	1.69388	1.55323	1.49415	1.39758	1.27951
1.69805	1.69262	1.52483	1.45354	1.34693	1.23314
1.69819	1.69276	1.52493	1.45363	1.347	1.23318
1.69858	1.7008	1.72616	1.73186	1.68802	1.57684
1.69966	1.69381	1.51824	1.44358	1.33524	1.22485
1.69985	1.69441	1.52619	1.45472	1.34784	1.23376
1.70043	1.69498	1.52663	1.4551	1.34813	1.23395
1.70055	1.69481	1.51848	1.4461	1.33918	1.2258
1.70153	1.69906	1.59563	1.54801	1.45919	1.33507
1.70159	1.69616	1.52878	1.45736	1.35105	1.23826
1.70256	1.69671	1.51405	1.44279	1.33841	1.22604
1.70265	1.69719	1.52831	1.45656	1.34926	1.23472
1.70283	1.69736	1.52844	1.45667	1.34935	1.23478
1.70285	1.69715	1.52355	1.44997	1.34143	1.22817
1.7044	1.70448	1.67002	1.64372	1.56647	1.44124
1.70458	1.69855	1.51512	1.42806	1.30039	1.17524
1.70474	1.69887	1.52062	1.44604	1.33665	1.22299
1.70483	1.6997	1.54259	1.46893	1.359	1.24589
1.70533	1.70208	1.59284	1.53098	1.42731	1.30722
1.7059	1.70117	1.54741	1.48156	1.37963	1.26429
1.70621	1.70071	1.53066	1.45877	1.35141	1.2368
1.70643	1.70085	1.53141	1.45784	1.34907	1.23633
1.70673	1.70152	1.53651	1.46787	1.36319	1.24667
1.70717	1.70166	1.53138	1.4594	1.35189	1.23712
1.70808	1.70257	1.53207	1.45999	1.35234	1.23743
1.70914	1.70809	1.63874	1.59985	1.5186	1.39789
1.70939	1.70421	1.54415	1.47109	1.36067	1.24431
1.70955	1.70402	1.53315	1.46088	1.35296	1.23783
1.70982	1.704	1.52546	1.4525	1.34484	1.23068
1.71007	1.7044	1.531	1.45715	1.34805	1.23396
1.71054	1.70737	1.58866	1.53769	1.44833	1.328
1.71164	1.70738	1.56142	1.50356	1.40868	1.29006
1.71315	1.70839	1.55467	1.48607	1.37947	1.26095
1.71421	1.71123	1.60068	1.5458	1.44829	1.32464
1.71436	1.71044	1.57344	1.51223	1.40996	1.28618
1.71443	1.70887	1.53723	1.46429	1.35521	1.23877
1.71451	1.70894	1.5369	1.46417	1.35555	1.2396
1.71454	1.71188	1.60566	1.55667	1.46755	1.35112
1.7165	1.71077	1.53575	1.46309	1.35546	1.2411
1.71674	1.71219	1.56441	1.49189	1.37864	1.25673
1.71692	1.71924	1.74817	1.76244	1.7221	1.60267
1.71694	1.71183	1.54892	1.48044	1.3761	1.26081
1.71695	1.71142	1.54006	1.46729	1.35813	1.24105
1.71724	1.71165	1.53895	1.46595	1.35691	1.24053
1.71739	1.71181	1.53947	1.46623	1.3567	1.23978
1.71744	1.71208	1.54744	1.47437	1.36455	1.24874
1.71751	1.71682	1.66139	1.63073	1.55534	1.4325
1.71788	1.72403	1.9185	1.93811	1.91598	1.8446
1.719	1.71322	1.53617	1.46108	1.35037	1.23497
1.72081	1.71521	1.54206	1.46848	1.35843	1.24096
1.72165	1.71576	1.53609	1.46155	1.35123	1.23511
1.72237	1.71676	1.54325	1.4695	1.35922	1.2415
1.72367	1.71884	1.55881	1.49632	1.39654	1.27509
1.72399	1.71835	1.54403	1.47035	1.36029	1.24281
1.72532	1.72161	1.59148	1.53354	1.43623	1.31496
1.7266	1.72096	1.54645	1.47228	1.36135	1.24295
1.72683	1.72138	1.54543	1.47274	1.36303	1.24294
1.72757	1.72951	1.77843	1.77054	1.72188	1.63198
1.72828	1.72447	1.58659	1.53492	1.44277	1.31788
1.72932	1.72366	1.54851	1.47406	1.36273	1.24388
1.72938	1.72581	1.59539	1.53787	1.43927	1.31547
1.72945	1.72454	1.56755	1.49565	1.38285	1.25711
1.72955	1.72379	1.54765	1.47211	1.35997	1.24217
1.72994	1.72426	1.54925	1.47454	1.36319	1.24529
1.73041	1.72773	1.62756	1.57364	1.47378	1.34183
1.7306	1.7253	1.5579	1.48519	1.37442	1.25412
1.73101	1.72521	1.54734	1.47224	1.36085	1.24349
1.73101	1.72439	1.52562	1.44774	1.33583	1.22061
1.73142	1.72639	1.56485	1.49455	1.38596	1.26491
1.73181	1.74188	2.04435	2.12219	2.1594	2.11085
1.73218	1.72785	1.58401	1.51623	1.40821	1.2848
1.73288	1.72718	1.55397	1.47671	1.363	1.24632
1.73307	1.72917	1.5975	1.53303	1.42776	1.30681
1.73318	1.72746	1.55094	1.47632	1.36488	1.24591
1.73326	1.72719	1.54239	1.46554	1.35282	1.23552
1.73402	1.72832	1.55206	1.47715	1.3651	1.2455
1.73496	1.73073	1.58748	1.52539	1.42436	1.30413
1.7352	1.7328	1.62777	1.58713	1.50477	1.38056
1.73588	1.72961	1.54003	1.46143	1.34656	1.22793
1.73685	1.73159	1.56233	1.50513	1.4116	1.29295
1.73711	1.73667	1.72218	1.67327	1.58529	1.49193
1.7372	1.73116	1.54891	1.47077	1.35626	1.23865
1.73762	1.74754	2.02888	2.16821	2.27609	2.22788
1.73768	1.73195	1.55483	1.47955	1.36695	1.24675
1.7377	1.73342	1.58836	1.52322	1.4175	1.29252
1.73964	1.73339	1.55002	1.46447	1.34242	1.22519
1.73987	1.73385	1.54289	1.47146	1.36509	1.2459
1.74081	1.73637	1.58877	1.52132	1.41342	1.28849
1.74211	1.73798	1.59529	1.53289	1.43016	1.30453
1.74325	1.73839	1.58066	1.50821	1.39581	1.27301
1.74325	1.73731	1.55431	1.47666	1.36138	1.23959
1.74339	1.74221	1.68978	1.64049	1.54412	1.42066
1.74341	1.73794	1.56555	1.49002	1.37691	1.25749
1.74361	1.73756	1.55265	1.47772	1.36722	1.24983
1.74388	1.7375	1.54565	1.46615	1.35093	1.23253
1.74402	1.738	1.54421	1.47766	1.37605	1.2558
1.7447	1.73892	1.56015	1.48415	1.37049	1.24917
1.74478	1.73855	1.54686	1.47179	1.36138	1.2425
1.7461	1.74097	1.56523	1.50454	1.40827	1.28653
1.74631	1.74051	1.56137	1.48521	1.37131	1.24972
1.74632	1.74106	1.57175	1.50193	1.39452	1.27237
1.74647	1.74015	1.54875	1.46965	1.35477	1.2359
1.7469	1.74125	1.56147	1.47963	1.35504	1.22241
1.74762	1.74296	1.58728	1.53025	1.43584	1.31664
1.74878	1.74285	1.56288	1.48423	1.36799	1.24773
1.74892	1.74361	1.5743	1.50169	1.39072	1.26808
1.74935	1.74329	1.5585	1.47948	1.36262	1.23993
1.74945	1.74418	1.57875	1.50676	1.39754	1.27897
1.74961	1.75197	1.78113	1.79454	1.75124	1.62725
1.75073	1.74487	1.56446	1.50984	1.41841	1.30035
1.75089	1.75246	1.75968	1.76106	1.70779	1.57511
1.75096	1.74511	1.56431	1.48789	1.37376	1.25193
1.75172	1.74582	1.56537	1.48686	1.36979	1.24669
1.75396	1.75072	1.62457	1.57065	1.47411	1.3428
1.75406	1.748	1.56282	1.48452	1.36841	1.24645
1.75458	1.74848	1.5645	1.48443	1.36682	1.24636
1.75522	1.74936	1.56812	1.49106	1.37581	1.25278
1.75528	1.74915	1.56	1.48244	1.36769	1.24584
1.75581	1.75484	1.70019	1.65872	1.57231	1.44554
1.75587	1.75104	1.59327	1.52086	1.40644	1.27833
1.75633	1.75128	1.5822	1.52145	1.42674	1.30736
1.75647	1.75188	1.6029	1.53043	1.41557	1.28823
1.75682	1.76288	1.93945	1.9558	1.92232	1.82428
1.75844	1.75255	1.57056	1.49317	1.37743	1.25389
1.75889	1.76377	1.91363	1.92487	1.90599	1.8601
1.75934	1.75304	1.5628	1.48156	1.36329	1.24234
1.75959	1.7572	1.6575	1.60798	1.51484	1.38581
1.75982	1.75349	1.56334	1.4819	1.36296	1.24161
1.75999	1.75409	1.57173	1.49419	1.37821	1.25442
1.76052	1.7547	1.57144	1.49742	1.38591	1.26244
1.76091	1.7559	1.59352	1.52218	1.40979	1.28248
1.76092	1.75499	1.5723	1.49517	1.37974	1.25665
1.76122	1.75531	1.57266	1.49499	1.37884	1.25484
1.76145	1.76464	1.8236	1.80184	1.71816	1.58596
1.76175	1.75581	1.57242	1.49491	1.37915	1.25558
1.76236	1.75903	1.63769	1.5727	1.46018	1.32488
1.76254	1.75582	1.5556	1.46075	1.32845	1.20427
1.76314	1.757	1.56802	1.49003	1.37425	1.25087
1.76373	1.76014	1.63196	1.57696	1.47787	1.34832
1.76495	1.75844	1.56159	1.47968	1.35997	1.23618
1.76502	1.75867	1.56058	1.48116	1.36475	1.24136
1.76625	1.7656	1.70726	1.67519	1.59574	1.46085
1.76716	1.76114	1.57905	1.49747	1.37663	1.25236
1.76751	1.76129	1.57239	1.49215	1.37411	1.2516
1.76802	1.76205	1.57781	1.49946	1.38227	1.25718
1.76805	1.76142	1.56017	1.48069	1.36607	1.24682
1.76857	1.76317	1.59161	1.51715	1.4024	1.27538
1.76895	1.76298	1.57851	1.50007	1.38274	1.2575
1.76929	1.76314	1.578	1.49546	1.37445	1.25164
1.76937	1.76321	1.57655	1.49547	1.37595	1.2526
1.77064	1.76616	1.62017	1.547	1.43096	1.30276
1.77115	1.76447	1.55477	1.47768	1.36513	1.24168
1.77134	1.7656	1.58673	1.5076	1.38841	1.26157
1.77143	1.76623	1.59837	1.52457	1.40994	1.2817
1.77204	1.76724	1.6105	1.53498	1.41588	1.28492
1.77234	1.76726	1.60124	1.53165	1.42256	1.29643
1.7724	1.7644	1.53823	1.44351	1.31579	1.19971
1.77255	1.76639	1.5767	1.4977	1.38015	1.2548
1.77267	1.76878	1.63636	1.52058	1.34905	1.1984
1.77323	1.76841	1.60936	1.53908	1.42853	1.30069
1.77323	1.7681	1.60169	1.52511	1.40506	1.27195
1.7745	1.77167	1.65243	1.6096	1.52535	1.40053
1.77456	1.77004	1.61788	1.5537	1.44532	1.31356
1.7751	1.7693	1.58935	1.51276	1.39873	1.27628
1.77566	1.76913	1.56969	1.48625	1.36119	1.23045
1.77585	1.76877	1.55056	1.47079	1.35578	1.23227
1.77619	1.76825	1.54066	1.43396	1.28734	1.15882
1.77674	1.77106	1.58894	1.51226	1.3957	1.26777
1.77687	1.77051	1.57667	1.49556	1.3763	1.25191
1.77822	1.77205	1.58547	1.50315	1.38175	1.25718
1.77825	1.77617	1.70841	1.64928	1.54782	1.43559
1.77862	1.77781	1.74669	1.69893	1.6084	1.50148
1.77864	1.77257	1.58214	1.50586	1.39091	1.26336
1.7789	1.77286	1.58605	1.5066	1.38777	1.26092
1.78019	1.7752	1.60653	1.53832	1.42977	1.29912
1.7806	1.77454	1.58734	1.50772	1.38863	1.2615
1.78206	1.776	1.58844	1.50868	1.38937	1.26201
1.78242	1.77657	1.60651	1.51932	1.39963	1.28627
1.78305	1.7768	1.58632	1.50465	1.38404	1.25849
1.7834	1.77891	1.63128	1.56104	1.44957	1.32406
1.78442	1.77833	1.59022	1.51022	1.39055	1.26282
1.78459	1.77851	1.59036	1.51034	1.39064	1.26288
1.78555	1.77942	1.59023	1.51209	1.39606	1.27177
1.7857	1.77991	1.59791	1.51431	1.38644	1.24974
1.78577	1.77913	1.57943	1.49607	1.37388	1.24744
1.78639	1.78029	1.59172	1.51152	1.39155	1.26349
1.78662	1.7814	1.60886	1.54007	1.42994	1.29857
1.78689	1.78809	1.77745	1.76703	1.7032	1.58115
1.78883	1.78271	1.59356	1.51312	1.39278	1.26433
1.78912	1.7882	1.7553	1.70451	1.60966	1.49835
1.78953	1.78836	1.73015	1.67964	1.57603	1.43825
1.78969	1.78356	1.59422	1.51368	1.39322	1.26463
1.79007	1.78832	1.72312	1.68044	1.59344	1.47361
1.79052	1.78439	1.59485	1.51423	1.39364	1.26491
1.79118	1.78612	1.62386	1.5474	1.4268	1.29398
1.79372	1.78896	1.62462	1.55727	1.44837	1.31536
1.79374	1.78731	1.59089	1.50941	1.38829	1.26065
1.79543	1.7896	1.60319	1.52247	1.3978	1.26224
1.79549	1.78866	1.57017	1.49398	1.38197	1.25362
1.79564	1.78947	1.59872	1.51758	1.39622	1.26667
1.79579	1.78903	1.5861	1.50115	1.37695	1.24913
1.79712	1.79101	1.60442	1.5215	1.39779	1.26849
1.79808	1.79176	1.59871	1.51568	1.39267	1.26405
1.79822	1.79137	1.58533	1.50088	1.37829	1.25221
1.79987	1.79367	1.60193	1.52036	1.39836	1.26813
1.80005	1.79385	1.60206	1.52048	1.39845	1.26819
1.80029	1.79349	1.5839	1.50166	1.38148	1.25392
1.8003	1.79352	1.59164	1.50433	1.37789	1.25088
1.80178	1.79556	1.6013	1.52241	1.40289	1.27159
1.8019	1.79551	1.6025	1.5173	1.39234	1.26484
1.80233	1.7976	1.63337	1.56724	1.45894	1.32521
1.80242	1.79608	1.60198	1.51878	1.39538	1.26593
1.80319	1.79704	1.60598	1.52474	1.40278	1.27176
1.80414	1.79825	1.60808	1.53063	1.41221	1.27927
1.80416	1.79791	1.60064	1.52177	1.40343	1.27312
1.80441	1.79837	1.61144	1.5305	1.40878	1.27892
1.80541	1.79974	1.61726	1.5411	1.42392	1.29198
1.80543	1.79779	1.57346	1.49626	1.38615	1.26526
1.80564	1.7994	1.6063	1.52415	1.40127	1.27011
1.80573	1.80006	1.61787	1.54263	1.42686	1.29522
1.80582	1.79902	1.59455	1.50848	1.38379	1.2566
1.80681	1.7981	1.55117	1.45622	1.32664	1.20185
1.80726	1.80132	1.61284	1.53493	1.41629	1.28436
1.80804	1.80173	1.60903	1.52486	1.39924	1.26717
1.80824	1.80379	1.6463	1.58739	1.48289	1.34427
1.80892	1.8022	1.59811	1.51154	1.38409	1.25196
1.81046	1.80347	1.59531	1.5047	1.37419	1.24477
[truncated: 6,951 more rows]
