# Supplementary material for: Heat flows enrich prebiotic building blocks and enhance their reactivity
Source: Nature. 2024 Apr 3;628(8006):110–6. doi: 10.1038/s41586-024-07193-7 (PMC10990939; doi:10.1038/s41586-024-07193-7)
Supplement: Supplementary file 14 — Source Data Extended Data Fig. 8 [file 41586_2024_7193_MOESM14_ESM.xlsx]

## Sheet: Tabelle1
Exp							ExpErr_deltaLower					ExpErr_deltaUpper					Fit
Concentration (rel)		Position					Concentration (rel)					Concentration (rel)					Concentration (rel)	Position
Species		top	2	3	bot		top	2	3	bot		top	2	3	bot		top	2	3	bot
A1: 2-aminooxazole		0.375119	0.693012	1.09352	1.83835		0.0455314	0.039175	0.273992	0.316522		0.0455314	0.039175	0.273992	0.316522		0.377601	0.697367	0.989295	1.93574
A2: 2-aminoimidazole		0.168819	0.41391	0.991535	2.42574		0.0802117	0.0750175	0.359606	0.578199		0.0802117	0.0750175	0.359606	0.578199		0.177547	0.426459	0.756123	2.63987
A3: 2-aminothiazole		0.326379	0.559613	1.11475	1.99925		0.0209408	0.0136589	0.18506	0.439292		0.0209408	0.0136589	0.18506	0.439292		0.286425	0.573898	0.883025	2.25665
A4: Adenine		0.801648	0.936181	0.979777	1.28239		0.0502651	0.0473927	0.135864	0.130576		0.0502651	0.0473927	0.135864	0.130576		0.789788	0.944631	1.03449	1.23109
B1: Cytosine		0.550575	0.786499	0.983296	1.67963		0.0773322	0.114452	0.184173	0.323442		0.0773322	0.114452	0.184173	0.323442		0.536891	0.813566	1.02485	1.62469
B2: Guanine		0.81809	0.936286	0.972619	1.27301		0.141322	0.0858221	0.130714	0.190401		0.141322	0.0858221	0.130714	0.190401		0.789784	0.944629	1.03449	1.2311
B3: Thymine		0.55516	0.790556	0.980682	1.6736		0.0746964	0.1063	0.176682	0.319643		0.0746964	0.1063	0.176682	0.319643		0.541304	0.816231	1.02535	1.61711
B4: Uracil		0.728962	0.901656	0.987404	1.38198		0.0576177	0.067848	0.147075	0.188977		0.0576177	0.067848	0.147075	0.188977		0.718201	0.919755	1.04249	1.31955
C1: Alanine	A	0.413079	0.57768	0.990419	2.01882		0.0404529	0.11034	0.203964	0.538846		0.0404529	0.11034	0.203964	0.538846		0.356297	0.678351	0.93981	2.02554
C2: Cysteine	C	0.346674	0.502453	0.951798	2.19907		0.0479447	0.138615	0.123998	0.445484		0.0479447	0.138615	0.123998	0.445484		0.293141	0.60721	0.893179	2.20647
C3: Aspartic acid	D	0.302759	0.481128	0.933464	2.28265		0.0244802	0.142527	0.237491	0.702264		0.0244802	0.142527	0.237491	0.702264		0.264025	0.574411	0.871681	2.28988
C4: Glutamic acid	E	0.260329	0.426732	0.875467	2.43747		0.0309701	0.13654	0.228906	0.749146		0.0309701	0.13654	0.228906	0.749146		0.210485	0.514102	0.83215	2.44326
D1: Phenylalanine	F	0.218306	0.354062	0.790882	2.63675		0.073568	0.129353	0.13993	0.511682		0.073568	0.129353	0.13993	0.511682		0.148551	0.435692	0.769705	2.64605
D2: Glycine	G	0.709325	0.822387	1.04957	1.41872		0.0999995	0.0469846	0.144447	0.178332		0.0999995	0.0469846	0.144447	0.178332		0.667194	0.8941	1.02491	1.41379
D3: Histidine	H	0.395021	0.575243	0.959627	2.07011		0.053379	0.106081	0.109477	0.368358		0.053379	0.106081	0.109477	0.368358		0.339015	0.658884	0.92705	2.07505
D4: Isoleucine	I	0.157595	0.266468	0.672548	2.90339		0.0563539	0.117754	0.181038	0.773302		0.0563539	0.117754	0.181038	0.773302		0.112576	0.341227	0.638852	2.90734
E1: Lysine	K	0.374252	0.535967	0.975975	2.11381		0.0533025	0.12329	0.249005	0.694912		0.0533025	0.12329	0.249005	0.694912		0.322853	0.640678	0.915117	2.12135
E2: Leucine	L	0.177736	0.291785	0.712377	2.8181		0.0557889	0.118779	0.177049	0.747726		0.0557889	0.118779	0.177049	0.747726		0.124095	0.371473	0.680748	2.82369
E3: Methionine	M	0.310476	0.435417	0.904694	2.34941		0.0719126	0.120263	0.150877	0.569736		0.0719126	0.120263	0.150877	0.569736		0.24077	0.548217	0.854511	2.3565
E4: Asparagine	N	0.551972	0.726578	1.03761	1.68384		0.0465959	0.0915775	0.147707	0.313135		0.0465959	0.0915775	0.147707	0.313135		0.500065	0.810027	1.01344	1.67646
F1: Proline	P	0.237115	0.36692	0.812775	2.58319		0.0492978	0.122932	0.158666	0.68059		0.0492978	0.122932	0.158666	0.68059		0.160188	0.457446	0.795013	2.58735
F2: Glutamine	Q	0.537662	0.719339	1.04028	1.70272		0.0396742	0.0930652	0.148417	0.32483		0.0396742	0.0930652	0.148417	0.32483		0.487338	0.803625	1.01257	1.69647
F3: Arginine	R	0.32814	0.498132	0.917694	2.25603		0.0696359	0.121696	0.0942168	0.353896		0.0696359	0.121696	0.0942168	0.353896		0.273927	0.585566	0.878992	2.26152
F4: Serine	S	0.597118	0.740383	1.03812	1.62437		0.0744677	0.0661473	0.183517	0.276522		0.0744677	0.0661473	0.183517	0.276522		0.539117	0.829672	1.01612	1.61509
G1: Threonine	T	0.365186	0.533151	0.953681	2.14798		0.0370991	0.114765	0.15443	0.501192		0.0370991	0.114765	0.15443	0.501192		0.311365	0.627738	0.906635	2.15426
G2: Valine	V	0.211334	0.33958	0.791173	2.65791		0.0309406	0.134439	0.173462	0.744914		0.0309406	0.134439	0.173462	0.744914		0.145876	0.428667	0.759974	2.66548
G3: Tryptophan	W	0.241878	0.404572	0.898512	2.45504		0.0685051	0.129759	0.125921	0.423652		0.0685051	0.129759	0.125921	0.423652		0.203524	0.506261	0.82701	2.46321
G4: Tyrosine	Y	0.509718	0.809804	1.08186	1.59862		0.0485458	0.0979204	0.0750685	0.266162		0.0485458	0.0979204	0.0750685	0.266162		0.536703	0.828458	1.01596	1.61888
