# Supplementary material for: Heat flows enrich prebiotic building blocks and enhance their reactivity
Source: Nature. 2024 Apr 3;628(8006):110–6. doi: 10.1038/s41586-024-07193-7 (PMC10990939; doi:10.1038/s41586-024-07193-7)
Supplement: Supplementary file 15 — Source Data Extended Data Fig. 9 [file 41586_2024_7193_MOESM15_ESM.xlsx]

## Sheet: GlycineConcentrationGrid
Glycine concentration (fold)	Columns
Rows	0.800305	3.769	0.157036	0.1651	0.0335405	0.0282588	0.0083934	0.114804	0.00903524	2.2803	0.473756	0.165495	2.2803	0.167426	0.0334966	0.141822	0.00744953	0.164937	0.00731622	0.00978046	0.0011468	0.00930616	0.00103012	0.00518105	0.000350565	0.00261523	0.0029114	1.27817	0.231207	0.199109	0	0	0	0.00291323	0.00218718	0.00200688	0.00192474	0.00192474	0	0
	0.539593	0.756763	1.56906	0.450078	0.160216	0.35228	0.0356989	0.0985096	3.4557	0.970704	0.786194	0.035961	0.167426	0.176785	0.19102	0.0396658	0.126146	0.0139928	0.105635	0.0169455	0.292013	0.0175497	0.00501818	0	0.105528	0.00176169	1.80479	0.00781741	0.109967	1.46906	0.0204946	0.266743	0.054183	0.0749476	0.0505239	0.261787	0.0575808	0.0700629	0.00248788	0.00976574
	7.4289	0.984411	8.0257	0.559793	12.3529	0.947221	7.73388	3.70569	0.429106	0.6969	3.37483	0.432026	0.1052	1.42662	0.294566	0.183218	2.31907	1.43892	0.0828897	0.149894	1.56579	0.145173	4.78921	0.397798	0.0848658	1.4523	0.000387323	1.49741	0.223771	0.00713655	0.0614613	0.232517	0.023872	0.0138333	0.0414568	0.0319286	1.0818	0.618041	0.289291	0.0519721
	7.4289	0.820197	2.81331	54.8781	0.875072	0.513382	0.412044	1.3334	4.06826	0.31761	0.497899	6.17671	0.0142382	2.38077	0.000204056	0.00165752	0.00165752	90.2974	11.9961	0.879612	0.0308539	0	0.923116	0.0646095	0.0385017	0.0199977	1.17434	0.158883	0.552519	2.12918	0.411988	0.479115	0.574935	0.96799	0.059248	0.456451	0.103395	0.71422	0.483252	0.0293866
	0.378257	0.301313	0.170178	0.756183	0	7.33279	7.26706	1.62216	2.24233	3.72891	27.2405	0.192707	6.17671	0.00275908	0.250225	0.180441	0.745298	2.25097	0.729708	2.32957	16.1737	0.10887	0.0597241	0.0619451	0.0748957	0.401552	0.0300418	0.18203	0.560191	0.918315	0.911185	9.45975	0.0650698	0.03782	8.68548	0.976169	0.0175346	0.02957	0.0308836	0.0286513
	0.499912	0.577292	0.563579	0	2.45112	2.97483	5.2487	3.0939	58.2778	21.1951	2.40136	3.15066	11.1675	0.443384	1.60869	0.834248	5.25222	4.64886	40.7463	9.1731	0.712119	0.458076	0	0.143657	0.0132407	0.1089	0	0.546062	0.0143677	0.0287421	0.252824	0.259893	0.0654713	0.277926	0.303274	0.0357009	0.030206	0.337274	0.0269489	0.0823002
	2.96966	2.21326	0	10.6246	0.642424	0.632852	12.7642	0.759977	1.03736	0.843081	8.26825	21.9612	27.5444	24.7174	6.69367	0.511046	0.316377	0	0.284654	0.482333	0	0	6.73439	44.4132	1.90478	0.291283	0.211175	0.11167	0.384957	0.40841	0.0957207	0.0336507	0.460955	0.0333453	0.0343288	0.0414606	0.359844	0.0248386	0.0803614	0.0404969
	1.57195	13.5445	0.167435	0.0748533	0.825025	2.3153	0.42091	2.64124	0.945588	2.26494	0.649763	38.9457	38.9457	0	10.9214	4.45715	1.61918	0.726132	0	5.81476	0.580424	1.16632	0.043132	0.662805	29.2533	1.07992	6.32758	0.933409	6.00129	1.03804	0.101828	4.02979	0.27369	0.101375	0.627576	0.827329	0.056616	1.50959	0.0690127	0.035366
	7.4289	0.475994	13.5445	41.1266	0	2.98654	7.06444	6.66167	1.5012	2.38683	4.38887	9.02018	0	7.29866	0.638758	21.3432	21.7375	0.560951	0.679405	1.12485	7.9457	0.615498	2.12628	3.25008	3.25008	0	3.24767	0.233252	13.068	0.692943	2.01776	1.84298	0.119893	2.35766	0.131496	0.118471	0.152842	0.283261	0.0613429	0.0530445
	0.649847	1.24482	0.267441	7.94237	1.36337	7.67002	4.95416	0.253409	4.1177	15.3684	2.52912	0.293089	0.669216	0.0940806	0.162228	0.927932	0.0546789	0.0763555	2.48069	0.559586	5.33233	0.570742	1.23705	2.25384	10.8343	0	0	0	0.393068	6.05274	0	0.324066	0.209732	4.39426	0.807378	5.91003	1.24276	4.46023	4.18481	0.16908
	7.4289	9.6378	1.04305	0.261187	3.89587	0.299856	0.693989	3.81909	1.55772	9.67625	24.3155	1.49582	0.854406	0.742088	0.233658	8.03996	0	2.43854	1.53604	1.53604	4.65617	0	0.163443	2.54709	0.510256	2.71263	0.372427	2.87836	3.68735	0.300874	0.483446	2.02743	4.70417	0.397133	0.155114	1.33531	0.743807	0.835179	1.68788	1.07624
	1.46499	0.641277	0.391808	24.2053	1.4745	8.36994	0.618573	9.12197	9.18773	52.2906	15.6433	28.1029	49.3434	1.51717	13.779	0.258337	3.85708	0.72518	0	0	0.124007	0.139465	0	0.141361	0.328889	6.76515	0.0129759	6.08658	0	0	0	1.41809	0.64649	0.935068	22.0364	2.2702	4.14752	3.82461	1.72928	0.0530976
	0.6212	1.23055	0.604123	0.665463	11.6283	0	0.00384592	0.00792327	0.000633154	1.24627	9.8648	0	35.9732	490.549	31.3155	1.21128	5.59497	0.794871	14.078	1.30737	13.9454	0.505013	0.993477	0.655012	0.036862	0.0169156	127.331	0	0	0.124331	0.642303	1.7412	0.184074	0.225176	0.820234	0.344105	0.114326	0.713013	0.335244	4.36205
	7.4289	9.54204	0.0150951	0.837607	0.0638102	0.0796195	0.0825008	0	0.019875	0.0451858	1.44924	0.86991	1.80595	0	0	0	2.29634	1.67707	1.40336	1.58818	25.2827	26.0998	0.501779	2.44339	0.194203	0.812431	1.047	9.22767	1.45349	13.236	2.51103	0	17.141	2.00631	4.77183	0	0.432136	13.3331	1.25714	1.17568
	0.491154	0.309122	1.47117	0.900709	0.144089	0.0797416	1.49122	0.134129	0.288234	0.0226017	0	0.502704	9.90532	16.3874	16.3874	14.3767	1.62954	0.201367	0.208567	0.601598	1.55488	3.28934	8.99695	7.91352	8.43378	8.43378	4.25337	1.16837	8.27647	37.9677	369.652	21.6516	26.8611	5.71633	1.78989	1.27755	5.20886	0.516304	33.5715	4.31705
	0.819562	0.706241	3.10018	3.23019	1.90694	0.0989587	0.0783176	0.162909	0.461847	0.0336198	0.728302	0.775013	0.0763153	6.78744	0.685387	0.568824	1.15775	1.49737	0.390466	0.762682	1.04421	1.16801	21.7104	6.50522	28.6892	28.6892	28.6892	2.12064	23.4722	2.76303	2.83604	1.16198	1.11049	33.1571	0.0453699	5.49294	30.4058	1.41902	2.7343	0.424361
	7.4289	4.14782	2.70266	4.21293	0.366062	0.895217	0.0901743	1.35963	14.2921	4.40671	0.118871	0.013409	1.66346	0.136618	0	0.42769	0.627666	9.49391	9.49391	0.399422	0.0650545	2.39186	0.748863	4.69432	0.535782	0.44064	5.77479	0.660233	26.2229	4.52737	5.75726	0.612937	0.718756	0.151776	48.9494	0.348957	0.38667	1.2715	0	0
	2.40569	13.3148	4.55542	0.871706	0.300805	0.754137	9.13997	11.0022	0.247569	7.92194	87.7728	0.225016	0.212998	2.27011	0.571818	3.06463	1.81045	0.317873	0.337333	0.802835	0.604164	0.194863	0.255163	0.608644	0.34367	0.229136	5.0114	5.0114	0.268582	1.74936	10.3186	0.716368	0.731885	13.5947	0.995818	3.6397	2.60487	0	2.49647	0.328107
	5.18673	0.137831	15.6884	2.95997	9.61038	5.76936	2.5398	2.5398	2.33029	5.15538	0.896015	3.81554	3.5857	0.263366	0.365461	0.462718	0.450045	5.57048	0.630098	0.593406	16.3042	6.30373	0.432306	1.00521	1.26396	4.71833	4.85869	0	0	0.496134	0.44165	1.00292	4.68942	0.525641	10.6451	0.691814	2.26201	0.312861	0.438178	2.805
	7.4289	0.535791	0.471045	6.69865	9.12143	1.82183	9.83691	0.522494	0.636037	0.946569	0.787134	14.537	3.72753	2.47496	1.58463	15.3553	15.8561	15.8561	1.03798	1.33254	1.24691	1.44026	9.34295	2.57643	1.20015	18.2438	18.2438	10.0551	1.07692	1.26437	1.11492	1.09767	2.36391	1.33103	1.89657	1.28857	12.5523	1.52335	2.15055	1.91691

## Sheet: IsoleucineConcentrationGrid
Isoleucine concentration (fold)	Columns
Rows	0.335384	2.70298	0.00457738	0.000681436	5.22135e-05	0.000101539	3.81826e-06	0.000144568	3.5475e-06	0.522766	0.0550136	0.0206809	0.522766	0.000212427	0.000551325	0.00222381	6.58959e-06	0.000363867	6.53463e-06	8.40217e-06	6.42488e-08	8.63717e-07	8.69493e-10	1.64667e-08	1.80445e-12	1.89582e-08	2.21937e-08	0.0711075	0.00321434	0.0073109	0	0	0	7.01149e-07	3.83495e-07	3.7889e-07	8.29153e-08	8.29153e-08	0	0
	0.234241	0.3415	0.781772	0.0125434	0.00518694	0.0108142	0.000126305	0.000296334	0.789108	0.0324814	0.0214959	1.27598e-05	0.000212427	0.0219797	0.0016376	0.00033187	0.00208973	1.17646e-05	0.00161745	3.2631e-05	0.000996926	4.26514e-06	3.27674e-07	0	8.19315e-05	1.11858e-11	0.102218	1.94807e-07	0.00188255	0.0932628	0.000194547	0.0104537	0.000577394	0.000748043	0.000588883	0.00310942	4.27103e-05	4.97195e-05	4.11424e-07	1.7352e-06
	6.79874	0.431954	6.94876	0.127494	4.39361	0.163224	1.86373	0.871567	0.0441849	0.072207	0.404492	0.00544102	0.0010589	0.0405319	0.0350948	0.0232241	0.532992	0.0436336	0.00111511	0.00224202	0.026901	0.00217658	0.276515	0.00598746	0.001205	0.0483627	1.74482e-12	0.0823484	0.00261211	2.34796e-07	0.000685325	0.0042214	4.09093e-06	2.35623e-07	0.00041248	0.000313005	0.0137105	0.00934148	0.000149186	3.55823e-05
	6.79874	0.32192	1.2149	57.6665	0.74996	0.080313	0.0773118	0.223112	1.06714	0.0464411	0.069693	1.77073	1.16704e-05	0.0620647	3.58188e-09	1.29732e-07	1.29732e-07	21.3462	2.17226	0.0164893	1.10334e-05	0	0.0240945	0.000900666	2.32732e-05	3.11491e-05	0.0375121	0.00206505	0.00749539	0.0499996	0.00555105	0.00649883	0.00783943	0.0143979	1.36803e-05	0.000438875	0.00116137	0.0136818	0.0276498	0.00036673
	0.17213	0.130541	0.0619553	0.225558	0	7.65479	1.77823	0.0972096	0.384565	0.644886	15.5063	0.00380634	1.77073	1.94609e-06	0.00346026	0.00221176	0.00807212	0.0269949	0.380262	0.623892	1.95125	0.00555327	0.00348519	0.000341334	0.00104497	0.00203988	4.26752e-05	0.000941329	0.0154734	0.0126686	0.0125677	0.589769	0.000788406	0.000406615	0.554153	0.0151921	0.000254258	3.86106e-05	1.73653e-05	6.37759e-05
	0.218965	0.235881	0.259381	0	0.791282	0.976405	5.59621	3.28165	256.335	35.9693	2.12032	0.487543	5.44975	0.0745652	1.13715	0.532632	6.25245	5.47627	2.11304	11.1499	0.365823	0.233325	0	0.00768127	5.67213e-05	0.00549851	0	0.00819398	1.73649e-05	0.000288897	0.00303318	0.00480921	0.000548325	0.00705303	0.00780414	0.000407691	0.000361636	0.00849602	0.000448422	5.165e-05
	1.40886	0.185982	0	10.0139	0.299515	0.296861	11.761	0.353742	0.469247	0.397441	11.2349	80.4637	64.6146	59.7725	2.00899	0.0858896	0.232826	0	0.0164596	0.0278209	0	0	6.51741	39.0892	0.251016	0.00295675	0.010383	0.00214284	0.0092699	0.00951794	0.00109218	0.000291269	0.0134645	0.000438008	0.000438343	0.000512928	0.00665968	0.000242491	0.000736378	0.000602872
	0.660219	14.593	0.0042109	0.000131854	0.811035	0.683203	0.0308748	0.788392	0.0544215	0.088109	0.309698	197.645	197.645	0	37.2908	10.1466	0.275693	0.358509	0	1.50796	0.0339634	0.0757582	0.000322027	0.201565	47.4722	0.418118	2.71069	0.333953	4.07136	0.360636	0.00667084	0.229704	0.014193	0.000778921	0.0116826	0.0219604	0.00065819	0.0417469	0.000627339	0.00027883
	6.79874	0.191851	14.593	147.605	0	2.97446	0.374631	0.362522	0.0391092	0.053517	0.136535	7.95427	0	15.9294	0.558332	76.9438	79.4645	0.0157914	0.340178	0.0722941	0.673803	0.0748643	0.132617	0.565754	0.565754	0	1.41367	0.0556388	7.15642	0.0033267	0.671567	0.235698	0.00614676	0.290931	0.00832367	0.00546446	0.00370792	0.0080374	0.000479906	0.000409717
	0.276983	0.0989319	0.108924	0.404734	0.0323806	0.393441	5.08241	0.00992265	1.04309	0.518232	0.0507318	0.00307592	0.316186	0.00105777	0.00156429	0.018846	0.000564375	0.000611289	0.190389	0.269965	3.65365	0.284584	0.566115	0.195345	3.33381	0	0	0	0.0896164	4.02869	0	0.0928434	0.00551482	2.03905	0.188579	2.6724	0.336057	0.336023	0.264126	0.00512907
	6.79874	9.27915	0.491631	0.088385	2.45968	0.100329	0.441394	3.98545	0.544015	5.92428	6.35563	0.142853	0.0536551	0.311744	0.0130829	1.67648	0	0.215493	0.100331	0.100331	3.43016	0	0.0130205	1.33124	0.27499	0.45189	0.0314591	0.333864	0.521844	0.0254699	0.120537	0.137744	2.23693	0.0104715	0.00833549	0.336139	0.0140997	0.22884	0.465198	0.278773
	0.613166	0.273603	0.161093	28.3597	0.677386	8.82503	0.260116	7.65589	13.1158	85.5728	7.78383	11.771	19.6247	0.101107	11.3485	0.0147479	0.399843	0.0383747	0	0	0.000349197	0.00039331	0	0.00976628	0.0210581	6.08348	9.87337e-07	0.926908	0	0	0	0.33123	0.173183	0.241594	14.2243	0.221419	1.67674	0.0739923	0.114745	0.000839984
	0.265864	0.0989829	0.317279	0.381319	12.6948	0	2.14248e-07	4.53819e-07	1.58296e-09	1.06545	13.7492	0	15.2301	945.815	7.59143	0.410886	0.715761	0.0188142	2.59592	0.0699587	1.17383	0.00018413	0.202324	0.0185196	0.000148326	7.14084e-06	487.951	0	0	0.00438681	0.00663538	0.115259	0.00886715	0.0106491	0.0120894	0.0895064	0.00199343	0.149403	0.0123213	0.249815
	6.79874	9.17354	3.06893e-05	0.00339902	0.00147811	0.000256015	1.99395e-05	0	1.1537e-06	8.14938e-06	0.822932	0.752289	0.384053	0	0	0	0.748033	0.565166	0.485244	0.542816	16.175	15.4961	0.126836	0.523414	0.00208689	0.00964677	0.0116783	7.82597	0.315011	3.54947	0.184774	0	1.27879	0.0339864	0.475354	0	0.0980612	10.0955	0.274765	0.257974
	0.215593	0.0107175	0.0544023	0.0426768	9.65868e-05	0.00183995	0.0876974	0.00199199	0.00612972	9.80717e-06	0	0.172844	14.1059	50.2396	50.2396	41.9311	0.0534436	0.00553909	0.00787495	0.0144973	0.497114	0.854576	2.89938	3.73894	3.70513	3.70513	1.36417	0.433756	6.99052	37.4757	1122.77	14.3222	17.9216	0.13438	0.876773	0.591901	1.04731	0.112989	47.4574	1.43698
	0.342858	0.301379	1.67266	0.129256	0.0717471	4.65358e-05	0.00179324	0.00353821	0.0100996	9.33497e-05	0.00137945	0.00152967	3.36435e-05	3.38371	0.211276	0.173669	2.29749	1.12485	0.229303	0.592999	0.785675	0.738157	26.4027	3.90961	39.0598	39.0598	39.0598	1.0659	20.0818	1.00311	0.978793	0.434906	0.418427	37.478	0.000138505	2.41947	32.5785	0.119476	0.924664	0.0798202
	6.79874	2.13804	1.43379	1.72776	0.00218353	0.0242687	4.31356e-05	0.718362	15.2293	0.117339	0.000277183	2.26404e-05	0.0741262	0.00137672	0	0.0156146	0.189702	13.9104	13.9104	0.152791	0.00134097	1.55423	0.442575	5.1718	0.335641	0.265636	7.04846	0.382539	33.7493	2.51586	1.44557	0.0624371	0.0726887	0.00684632	84.7964	0.0478083	0.0524861	0.56838	0	0
	1.09372	14.5079	0.360527	0.414959	0.0668703	0.439028	8.79921	10.5083	0.0236677	7.458	10.0271	0.0207404	0.0173112	0.3311	0.00653495	0.0429785	0.0490024	0.0207512	0.13439	0.577452	0.439541	0.0202564	0.0263685	0.336706	0.0966695	0.102743	1.8337	1.8337	0.0537747	0.14716	13.3383	0.506106	0.524224	16.4155	0.672876	2.21738	1.53383	0	1.04576	0.0238727
	4.06489	0.00277236	37.0706	2.17627	9.52186	2.85095	0.327545	0.327545	0.918782	4.36631	0.515903	0.485784	0.553773	0.0218003	0.0492318	0.0522648	0.197313	4.04999	0.188852	0.181771	13.982	7.04448	0.169127	0.753567	0.982853	1.82589	2.3368	0	0	0.0930181	0.0863362	0.178432	1.46661	0.0869887	4.00695	0.116167	1.42189	0.061409	0.061461	1.28467
	6.79874	0.274936	0.246797	6.6041	11.8492	1.03862	11.2185	0.288651	0.342147	0.491555	0.416867	16.4226	2.21812	1.47825	1.03114	18.1054	18.366	18.366	0.618389	0.77315	0.7172	0.814605	11.2606	1.20952	0.524498	25.1782	25.1782	12.7704	0.857635	1.03161	0.896754	0.884851	1.82424	1.05386	1.48143	1.01752	15.0047	1.26212	1.88577	1.67008
