# Supplementary material for: Heat flows enrich prebiotic building blocks and enhance their reactivity
Source: Nature. 2024 Apr 3;628(8006):110–6. doi: 10.1038/s41586-024-07193-7 (PMC10990939; doi:10.1038/s41586-024-07193-7)
Supplement: Supplementary file 16 — Source Data Extended Data Table 1 [file 41586_2024_7193_MOESM16_ESM.xlsx]

## Sheet: Sheet1
	ST (10-3 1/K)	+- %
2AO (51 °C)	3.4	8
2AT	3.9	12
2AI	5.5	13
H (34 °C)	3.2	21
N	2.2	17
S	2.2	12
Q	2.3	17
R	3.8	21
G	1.7	9
D	3.8	23
E	4.2	26
T	3.4	23
A	3.1	21
P	4.5	26
C	3.5	23
K	3.4	22
M	4.1	23
V	4.7	30
I	5.7	30
L	5.4	29
F	4.8	26
Y	2.1	25
W	4.5	19
TMP	7.5	43
C (40 °C)	3.1	36
A	1.5	27
G	1.4	36
U	1.9	30
T	3.1	36
Cyd (40 °C)	2.3	51
Urd	1.9	47
Ado	1.7	46
Guo	1.7	44
5’-CMP (40 °C)	5.3	23
5’-AMP	4.8	23
5’-UMP	5	23
5’-GMP	5.1	24
2’,3’-CMP (40 °C)	6.5	13
2’,3’-UMP	5.6	10
2’,3’-AMP	5.3	17
2’,3’-GMP	5.2	10
3’,5’-CMP (40 °C)	5.5	21
3’,5’-AMP	5.1	20
3’,5’-GMP	5.3	18
3’,5’-UMP	5.6	18
2’-AMP (40 °C)	3.7	21
3’-AMP	3.4	21
2’-CMP (40 °C)	4.7	14
3’-CMP	4.6	14
dCMP (31 °C)	5	12
dAMP	4.5	14
dGMP	4.6	12
dTMP	5	12
